# Supplementary material for: Bis[bis­(2-ethyl-5-methyl-1H-imidazol-4-yl-κN 3)methane](nitrato-κ2 O,O′)nickel(II) nitrate
Source: Acta Crystallogr Sect E Struct Rep Online. 2011 Jan 15;67(Pt 2):m212. doi: 10.1107/S1600536811001000 (PMC3051755; doi:10.1107/S1600536811001000)
Supplement: Supplementary file 2 [file e-67-0m212-Isup2.hkl]

# 
# h,k,l, Fc-squared, Fo-squared, sigma(Fo-squared) and status flag 
# 
data_I
_shelx_title ' 101125d in C2/c' 
_shelx_refln_list_code          4 
_shelx_F_calc_maximum      598.81 
_exptl_crystal_F_000      2736.00 
_reflns_d_resolution_high  0.8403 
 
loop_ 
 _symmetry_equiv_pos_as_xyz 
 'x, y, z' 
 '-x, y, -z+1/2' 
 'x+1/2, y+1/2, z' 
 '-x+1/2, y+1/2, -z+1/2' 
 '-x, -y, -z' 
 'x, -y, z-1/2' 
 '-x+1/2, -y+1/2, -z' 
 'x+1/2, -y+1/2, z-1/2' 
 
_cell_length_a    37.1632 
_cell_length_b     9.4190 
_cell_length_c    19.0191 
_cell_angle_alpha  90.000 
_cell_angle_beta  104.470 
_cell_angle_gamma  90.000 
 
_shelx_F_squared_multiplier     1.000 
 
loop_ 
 _refln_index_h 
 _refln_index_k 
 _refln_index_l 
 _refln_F_squared_calc 
 _refln_F_squared_meas 
 _refln_F_squared_sigma 
 _refln_observed_status 
   6   0   0    35525.70    35836.36    601.49 o 
   8   0   0    43762.38    43382.06    568.64 o 
  10   0   0     8684.61     9157.13    297.49 o 
  12   0   0    27430.90    25444.15    641.65 o 
  14   0   0    13210.95    15332.22    450.21 o 
  16   0   0     3128.06     3336.07    233.69 o 
  18   0   0        5.61       27.54    141.44 o 
  20   0   0    17318.14    17416.96    568.82 o 
  22   0   0    15635.41    16135.09    582.20 o 
  24   0   0     8898.97     7768.70    530.35 o 
  26   0   0    10339.99    10854.81    529.24 o 
  28   0   0      822.10      734.29    222.84 o 
  30   0   0      677.16      955.79    275.82 o 
  32   0   0      435.71      655.33    248.94 o 
  34   0   0     2954.23     3751.59    387.43 o 
  36   0   0       55.88      -52.05    232.11 o 
  38   0   0       39.12      235.15    232.00 o 
  40   0   0        4.39     -457.28    317.92 o 
   1   1   0    55733.66    53535.92   1762.11 o 
   3   1   0   204242.05   218247.00   3875.79 o 
   5   1   0     2769.74     3087.80    131.52 o 
   7   1   0     7777.76     7480.35    616.19 o 
   9   1   0    10237.26    10630.20    277.63 o 
  11   1   0     3415.44     3238.17    249.12 o 
  13   1   0    11779.42    10474.00    255.63 o 
  15   1   0      668.66      483.09     91.99 o 
  17   1   0    32190.32    28220.21    922.16 o 
  19   1   0     1941.96     2003.05    160.14 o 
  21   1   0      892.06     1057.68    141.26 o 
  23   1   0     9805.62    10434.59    343.53 o 
  25   1   0      650.85      556.20    154.30 o 
  27   1   0     7996.79     7814.02    331.22 o 
  29   1   0      588.88      521.77    151.13 o 
  31   1   0     1202.73     1115.63    182.08 o 
  33   1   0     1469.78     1286.99    181.77 o 
  35   1   0        2.89        7.40    144.92 o 
  37   1   0      437.84      586.51    181.70 o 
  39   1   0        9.09     -108.49    166.68 o 
  41   1   0       70.00       87.10    309.21 o 
   0   2   0    13289.51    14699.47    339.67 o 
   2   2   0    13520.56    13780.51    850.87 o 
   4   2   0    35626.96    36789.10   1421.09 o 
   6   2   0    37572.13    35498.46    605.84 o 
   8   2   0    10442.57    10896.80    269.60 o 
  10   2   0    31462.48    30948.51    959.61 o 
  12   2   0    10591.52    11076.60    447.59 o 
  14   2   0    14292.68    13173.31    348.72 o 
  16   2   0     6268.81     6109.80    256.74 o 
  18   2   0     1250.72     1138.97    144.54 o 
  20   2   0    14917.74    14121.09    368.56 o 
  22   2   0       26.12       36.98    103.89 o 
  24   2   0     3164.42     2744.06    201.49 o 
  26   2   0     1794.84     1697.85    252.07 o 
  28   2   0      313.18      235.83    128.72 o 
  30   2   0     3155.04     3402.73    254.17 o 
  32   2   0     1233.26     1390.14    215.75 o 
  34   2   0      716.91      896.58    180.57 o 
  36   2   0      228.43      315.14    184.58 o 
  38   2   0       85.60       34.24    192.68 o 
  40   2   0      634.68      721.01    352.76 o 
  42   2   0       42.54       77.91    320.34 o 
   1   3   0      736.45      720.99     88.47 o 
   3   3   0     5492.92     5072.14    229.91 o 
   5   3   0    22771.10    24800.52    534.65 o 
   7   3   0    40569.55    37903.39   2169.82 o 
   9   3   0    19567.26    18955.82    616.35 o 
  11   3   0    13709.56    12983.88    343.52 o 
  13   3   0    24717.71    22972.73    486.13 o 
  15   3   0      764.15     1036.94    139.49 o 
  17   3   0    25960.65    24263.61    552.84 o 
  19   3   0      617.40      584.44    150.57 o 
  21   3   0      441.37      304.50    117.82 o 
  23   3   0     3468.99     3431.66    262.33 o 
  25   3   0       12.37      -50.12    107.49 o 
  27   3   0     2967.97     2798.64    232.53 o 
  29   3   0     2411.96     2442.12    217.59 o 
  31   3   0       61.23      112.36    147.49 o 
  33   3   0     2078.75     2136.65    230.14 o 
  35   3   0       28.90      106.69    191.22 o 
  37   3   0      765.15      922.64    211.58 o 
  39   3   0       58.26      178.53    249.32 o 
  41   3   0      371.94      280.18    395.83 o 
   0   4   0    31313.19    37940.43    791.71 o 
   2   4   0     1091.14      794.04    112.30 o 
   4   4   0     7183.27     7285.18    381.19 o 
   6   4   0      653.09      712.05    119.82 o 
   8   4   0     1210.19     1065.16    131.03 o 
  10   4   0    14771.09    15263.57    846.99 o 
  12   4   0     1242.25     1332.04    150.30 o 
  14   4   0    26416.88    25945.67   1577.18 o 
  16   4   0    17921.01    17305.12    620.03 o 
  18   4   0      578.72      374.50    153.23 o 
  20   4   0     8264.73     7891.55    374.30 o 
  22   4   0     1115.08      987.94    177.10 o 
  24   4   0     1777.77     1578.67    218.65 o 
  26   4   0     1412.24     1634.88    223.65 o 
  28   4   0        8.56       16.74    127.85 o 
  30   4   0     3533.49     3910.78    275.25 o 
  32   4   0      456.49      391.09    166.03 o 
  34   4   0     1108.50     1335.90    247.93 o 
  36   4   0      663.23      708.36    211.01 o 
  38   4   0        2.69       61.79    207.08 o 
  40   4   0      293.19      349.86    295.66 o 
   1   5   0     7611.86     7877.48    291.26 o 
   3   5   0     5296.88     5168.12    243.76 o 
   5   5   0     5630.55     5789.69    281.14 o 
   7   5   0     4358.89     3934.25    239.58 o 
   9   5   0     1768.77     1608.17    170.58 o 
  11   5   0      875.97      834.92    137.72 o 
  13   5   0    13015.27    13686.30    442.76 o 
  15   5   0     6547.15     6905.16    363.06 o 
  17   5   0    14528.57    15516.97    494.55 o 
  19   5   0     2521.27     2394.37    221.62 o 
  21   5   0        5.45      -46.44    128.04 o 
  23   5   0      837.37      932.75    175.87 o 
  25   5   0      135.74       98.98    142.04 o 
  27   5   0     2694.37     2978.41    280.90 o 
  29   5   0      310.36      285.09    231.88 o 
  31   5   0      595.95      503.90    193.10 o 
  33   5   0     1059.93     1391.41    280.63 o 
  35   5   0        6.80       -9.28    167.58 o 
  37   5   0      174.51      206.19    205.62 o 
   0   6   0    22440.03    21968.54   1006.51 o 
   2   6   0       18.03       38.32    124.44 o 
   4   6   0     9544.63     9678.71    403.92 o 
   6   6   0     2921.30     2811.59    238.55 o 
   8   6   0       33.63      -86.73    123.72 o 
  10   6   0     2602.30     2357.99    220.43 o 
  12   6   0       28.03       53.28    105.88 o 
  14   6   0     5865.39     5983.35    328.15 o 
  16   6   0     5346.28     6025.93    349.36 o 
  18   6   0       31.17      128.69    124.50 o 
  20   6   0     1498.09     1477.03    205.53 o 
  22   6   0      366.52      253.88    163.61 o 
  24   6   0        6.45       45.31    140.67 o 
  26   6   0      104.59      203.89    184.37 o 
  28   6   0      157.91      180.70    201.26 o 
  30   6   0     1327.92     1356.61    296.94 o 
  32   6   0       52.27       11.19    202.69 o 
  34   6   0      131.78      213.19    183.92 o 
  36   6   0       29.28      340.09    220.41 o 
   1   7   0      284.00      304.55    171.09 o 
   3   7   0     4508.65     4034.34    292.01 o 
   5   7   0       95.03       -0.53    122.71 o 
   7   7   0     7745.61     7512.38    381.28 o 
   9   7   0     2014.96     2399.98    245.87 o 
  11   7   0     1957.48     1680.01    209.88 o 
  13   7   0     5843.15     5974.54    349.95 o 
  15   7   0      268.03        4.01    130.71 o 
  17   7   0     2612.44     2274.61    254.47 o 
  19   7   0      125.49      195.56    159.71 o 
  21   7   0       35.51      -38.89    128.36 o 
  23   7   0      160.68      367.92    197.65 o 
  25   7   0      146.31      -97.80    196.22 o 
  27   7   0     1756.49     1895.95    347.26 o 
  29   7   0       79.19       67.06    256.37 o 
  31   7   0      194.46      342.65    251.27 o 
  33   7   0      340.28      308.82    291.12 o 
   0   8   0     2053.96     1659.77    418.57 o 
   2   8   0     1089.20      856.52    222.21 o 
   4   8   0        8.10      -61.85    194.22 o 
   6   8   0     4439.21     4867.05    479.15 o 
   8   8   0       13.60       87.89    145.71 o 
  10   8   0     2821.77     2847.24    268.35 o 
  12   8   0      316.77       59.42    123.17 o 
  14   8   0     1811.73     1768.02    242.67 o 
  16   8   0     1487.30     1417.94    214.97 o 
  18   8   0      646.96      547.69    164.55 o 
  20   8   0     1808.29     1667.83    315.41 o 
  22   8   0       34.73      -15.76    237.40 o 
  24   8   0      505.97      690.86    241.14 o 
  26   8   0      180.97      168.04    242.42 o 
  28   8   0      101.56     -155.90    180.68 o 
   1   9   0      165.36      150.68    253.39 o 
   3   9   0     2898.24     2949.36    571.97 o 
   5   9   0      602.39      714.24    251.30 o 
   7   9   0      475.24      511.45    164.89 o 
   9   9   0        4.62       88.29    164.19 o 
  11   9   0      226.00      219.10    161.49 o 
  13   9   0      863.61      611.53    206.03 o 
  15   9   0        2.30     -131.11    143.63 o 
  17   9   0     1158.50     1224.12    319.13 o 
  19   9   0       30.63      -85.52    180.10 o 
  21   9   0      913.11     1043.76    315.25 o 
  23   9   0      123.59      180.29    235.80 o 
  25   9   0        3.33       32.77    231.25 o 
   0  10   0     1566.03     1407.66    497.45 o 
   2  10   0       60.28      179.71    214.51 o 
   4  10   0      110.32      138.62    205.02 o 
   6  10   0       53.99       26.60    217.74 o 
   8  10   0      123.28      158.64    188.19 o 
  10  10   0      300.63      320.81    172.14 o 
  12  10   0      192.69      324.15    196.25 o 
  14  10   0      281.58      817.59    289.13 o 
  16  10   0      173.58      236.82    216.80 o 
  18  10   0      201.60      481.33    273.11 o 
   1  11   0      147.48      264.83    227.49 o 
   3  11   0      314.60      184.04    239.55 o 
   5  11   0        0.14       26.25    250.12 o 
   7  11   0      153.81      270.29    271.71 o 
 -41   1   1       48.52       25.68    175.95 o 
 -39   1   1       20.21        6.11    175.46 o 
 -37   1   1       19.96       67.81    161.91 o 
 -35   1   1       84.55       94.41    147.92 o 
 -33   1   1      841.54      857.18    164.14 o 
 -31   1   1       21.39      103.58    141.26 o 
 -29   1   1       11.24       81.12    152.12 o 
 -27   1   1     1638.13     1487.65    174.91 o 
 -25   1   1      707.47      535.50    141.19 o 
 -23   1   1      282.45      271.08    114.93 o 
 -21   1   1     1051.50     1138.57    143.20 o 
 -19   1   1      119.63      196.62    119.43 o 
 -17   1   1     5884.37     6446.85    227.09 o 
 -15   1   1      692.37      729.03    112.60 o 
 -13   1   1     7075.07     6317.08    223.70 o 
 -11   1   1     2353.45     2104.52    191.03 o 
  -9   1   1        2.50      215.94     88.41 o 
  -7   1   1       24.93       81.87     62.82 o 
  -5   1   1     3892.20     3987.98    176.41 o 
  -3   1   1      313.51      517.90     50.08 o 
  -1   1   1      752.91      708.00     51.57 o 
   1   1   1     1984.79     2116.89    101.61 o 
   3   1   1        2.63        0.90     35.71 o 
   5   1   1    60824.45    63043.04   1381.52 o 
   7   1   1    63595.99    65310.20   2617.87 o 
   9   1   1      492.82      329.47     82.67 o 
  11   1   1    10786.25    11175.09    244.93 o 
  13   1   1       95.79      181.07     82.42 o 
  15   1   1     1871.32     2083.77    143.20 o 
  17   1   1     2751.60     2992.21    174.55 o 
  19   1   1     2274.48     2220.48    159.50 o 
  21   1   1        2.26       15.49     98.72 o 
  23   1   1       13.44       85.93    139.97 o 
  25   1   1       10.63       38.82    116.55 o 
  27   1   1       83.45      260.25    161.17 o 
  29   1   1      691.50      422.54    156.94 o 
  31   1   1       56.50       35.72    135.67 o 
  33   1   1      549.31      539.67    169.15 o 
  35   1   1      105.87      212.93    162.47 o 
  37   1   1      152.76        1.58    259.57 o 
  39   1   1       19.63       18.48    264.77 o 
  41   1   1       19.46     -144.72    230.68 o 
 -42   2   1      132.20      528.19    294.39 o 
 -40   2   1       10.47       26.25    179.98 o 
 -38   2   1        0.90      237.91    186.38 o 
 -36   2   1       96.77      197.24    198.96 o 
 -34   2   1       87.96      -40.40    133.89 o 
 -32   2   1      196.14      169.88    145.94 o 
 -30   2   1      210.07      123.80    135.41 o 
 -28   2   1     1184.99     1015.33    164.20 o 
 -26   2   1        0.76      116.32    113.71 o 
 -24   2   1     2801.11     2821.17    240.07 o 
 -22   2   1     1213.36      842.63    186.00 o 
 -20   2   1      825.07      777.19    140.17 o 
 -18   2   1       83.47       52.03     93.00 o 
 -16   2   1      361.59      363.05    120.69 o 
 -14   2   1     4701.42     4580.38    217.00 o 
 -12   2   1        2.09      -10.23     78.79 o 
 -10   2   1       97.30      210.82     83.54 o 
  -8   2   1    44528.72    46882.42   1066.80 o 
  -6   2   1     9049.08     8997.18    186.62 o 
  -4   2   1       46.72      -37.18     44.51 o 
  -2   2   1     2372.89     2257.72     98.68 o 
   0   2   1     2428.92     2036.10    127.35 o 
   2   2   1    22387.81    21337.86    496.98 o 
   4   2   1     7693.24     7574.46    242.03 o 
   6   2   1    11078.72    11062.56    389.88 o 
   8   2   1      295.78      365.72     84.46 o 
  10   2   1     2382.06     2488.08    200.77 o 
  12   2   1     7564.05     7122.82    264.91 o 
  14   2   1     6019.39     5316.09    232.08 o 
  16   2   1     2172.20     2138.85    181.57 o 
  18   2   1     1282.03     1149.47    124.61 o 
  20   2   1     1075.48      950.10    139.49 o 
  22   2   1     6685.61     6446.34    313.56 o 
  24   2   1       16.04      -84.05    116.92 o 
  26   2   1      461.51      501.99    153.56 o 
  28   2   1      134.87       65.61    133.50 o 
  30   2   1     2457.82     2568.32    237.15 o 
  32   2   1       83.62      239.23    144.93 o 
  34   2   1      461.94      331.63    179.50 o 
  36   2   1      271.12      283.43    208.04 o 
  38   2   1       77.38       43.12    226.10 o 
  40   2   1        2.30      181.46    430.67 o 
 -41   3   1      110.97        4.41    186.84 o 
 -39   3   1       38.91      -42.77    179.43 o 
 -37   3   1       40.21      -36.48    153.13 o 
 -35   3   1       80.23      109.14    174.24 o 
 -33   3   1       94.43       75.37    158.61 o 
 -31   3   1      298.03      213.99    140.73 o 
 -29   3   1      104.33      233.13    143.66 o 
 -27   3   1      145.59      227.98    125.05 o 
 -25   3   1      874.27      738.55    174.71 o 
 -23   3   1       11.44      -30.40    117.08 o 
 -21   3   1      798.42      621.71    143.30 o 
 -19   3   1      233.37       57.85    113.71 o 
 -17   3   1      168.45      265.40    103.42 o 
 -15   3   1       23.71       78.23     94.56 o 
 -13   3   1        2.22       85.46    101.64 o 
 -11   3   1      434.74      306.08     98.05 o 
  -9   3   1    22968.91    23526.95    444.27 o 
  -7   3   1     4659.37     4293.32    259.59 o 
  -5   3   1    10595.12    10837.37    309.47 o 
  -3   3   1      182.34      160.86     48.79 o 
  -1   3   1     8920.81     8705.04    304.54 o 
   1   3   1      199.16      122.88     89.26 o 
   3   3   1     5108.54     4698.20    201.42 o 
   5   3   1      395.10      487.48     88.08 o 
   7   3   1     6193.84     5841.57    231.28 o 
   9   3   1      176.77      156.46     91.97 o 
  11   3   1    10485.18    10564.42    324.06 o 
  13   3   1     4512.66     5226.37    335.83 o 
  15   3   1     3768.72     4382.14    254.93 o 
  17   3   1     3239.46     3062.34    217.97 o 
  19   3   1      635.98      526.60    137.43 o 
  21   3   1      334.99      276.59    148.57 o 
  23   3   1      234.99      334.96    133.10 o 
  25   3   1      261.65      297.14    151.42 o 
  27   3   1     1648.79     1502.12    185.47 o 
  29   3   1       80.48      -19.13    130.18 o 
  31   3   1      154.10       81.31    146.09 o 
  33   3   1       15.35       -3.82    161.02 o 
  35   3   1      107.25       46.97    154.76 o 
  37   3   1        1.05     -348.41    248.72 o 
  39   3   1       85.48      -45.49    359.05 o 
 -40   4   1      303.15      361.89    202.48 o 
 -38   4   1        4.08      137.39    200.40 o 
 -36   4   1       55.24      142.38    172.08 o 
 -34   4   1      327.13      256.80    197.53 o 
 -32   4   1       47.80      314.05    189.72 o 
 -30   4   1       10.25       72.21    170.87 o 
 -28   4   1      149.49       54.46    135.82 o 
 -26   4   1     1000.35     1022.84    193.69 o 
 -24   4   1        8.10       40.16    149.74 o 
 -22   4   1      594.23      567.98    155.84 o 
 -20   4   1       36.32      -69.66    107.81 o 
 -18   4   1        1.52       46.52    122.25 o 
 -16   4   1     5367.92     4666.67    284.44 o 
 -14   4   1     3091.44     2767.29    199.31 o 
 -12   4   1     8827.42     8534.80    397.88 o 
 -10   4   1       48.02       44.55     88.24 o 
  -8   4   1     6151.56     6491.49    390.29 o 
  -6   4   1       14.75      -20.78     58.70 o 
  -4   4   1      616.19      411.94     76.13 o 
  -2   4   1    10064.11    10432.57    456.49 o 
   0   4   1     3576.22     3538.99    323.29 o 
   2   4   1      297.17      241.38     98.24 o 
   4   4   1      829.70      985.46    144.17 o 
   6   4   1    10634.35    10016.75    329.26 o 
   8   4   1      363.89      460.43    103.98 o 
  10   4   1     9174.91     8674.48    320.13 o 
  12   4   1      537.69      472.98    114.42 o 
  14   4   1      146.72       70.44     97.40 o 
  16   4   1      329.72      345.62    140.42 o 
  18   4   1       36.20       52.53    101.14 o 
  20   4   1     1229.12     1224.27    223.89 o 
  22   4   1        7.12       14.33    147.07 o 
  24   4   1      809.46      449.68    151.36 o 
  26   4   1       69.07      -74.66    109.36 o 
  28   4   1       13.60       -7.34    141.54 o 
  30   4   1       57.13       16.47    130.63 o 
  32   4   1       35.18      132.28    150.04 o 
  34   4   1       65.34       75.33    167.67 o 
  36   4   1      121.94      508.22    270.03 o 
  38   4   1       63.41      243.89    274.85 o 
 -37   5   1        7.17      198.28    208.54 o 
 -35   5   1      302.16      333.87    175.48 o 
 -33   5   1       82.23      186.85    173.30 o 
 -31   5   1      243.45      256.13    223.44 o 
 -29   5   1      152.91      339.18    207.00 o 
 -27   5   1       91.78      255.62    222.05 o 
 -25   5   1        1.57       28.89    149.06 o 
 -23   5   1        3.05      -23.53    135.78 o 
 -21   5   1      370.36      355.55    151.14 o 
 -19   5   1      418.58      623.83    151.13 o 
 -17   5   1     2723.01     2781.37    231.08 o 
 -15   5   1      775.65      568.94    143.61 o 
 -13   5   1     7408.96     7311.11    330.81 o 
 -11   5   1       53.55       37.15     94.15 o 
  -9   5   1      208.54       83.40     76.30 o 
  -7   5   1      277.23      111.34     76.59 o 
  -5   5   1      195.65      200.46     70.95 o 
  -3   5   1       20.25       -4.62     67.80 o 
  -1   5   1     1733.12     1842.35    183.08 o 
   1   5   1     2171.97     2375.58    206.37 o 
   3   5   1     9680.54     9679.54    394.38 o 
   5   5   1     1421.69     1685.99    180.98 o 
   7   5   1      818.19      804.62    150.32 o 
   9   5   1     1548.68     1152.75    162.36 o 
  11   5   1     3767.95     3452.46    232.42 o 
  13   5   1     3969.66     4688.52    285.03 o 
  15   5   1      591.74      483.33    137.15 o 
  17   5   1     2092.28     1788.85    208.73 o 
  19   5   1      333.93      392.29    149.58 o 
  21   5   1      206.41       54.66    148.85 o 
  23   5   1       41.32      -21.19    126.72 o 
  25   5   1      332.49      208.44    150.78 o 
  27   5   1      308.79      314.20    156.74 o 
  29   5   1      132.12      133.91    141.02 o 
  31   5   1      156.57      204.43    172.63 o 
  33   5   1      107.69      235.39    160.70 o 
  35   5   1       89.17      307.70    252.93 o 
  37   5   1       96.47      452.93    300.50 o 
 -36   6   1       40.95       28.23    160.41 o 
 -34   6   1       22.67      -75.01    182.89 o 
 -32   6   1      291.25      605.05    280.12 o 
 -30   6   1      406.07      218.59    214.14 o 
 -28   6   1      342.15      428.28    207.54 o 
 -26   6   1       85.78       97.24    159.83 o 
 -24   6   1       21.42      130.35    181.30 o 
 -22   6   1      239.35       81.30    149.65 o 
 -20   6   1     1463.52     1338.96    214.74 o 
 -18   6   1      188.80      141.62    129.80 o 
 -16   6   1     3547.68     3664.48    354.35 o 
 -14   6   1     1252.12     1315.89    188.85 o 
 -12   6   1       23.56     -138.42     97.37 o 
 -10   6   1      978.76      854.67    150.96 o 
  -8   6   1      196.87       31.27    103.28 o 
  -6   6   1      359.79      433.50    135.59 o 
  -4   6   1      234.55       68.71    149.25 o 
  -2   6   1     5450.60     6658.70    419.35 o 
   0   6   1     2840.75     2654.80    237.46 o 
   2   6   1      319.59      141.11    141.47 o 
   4   6   1      417.26      553.09    157.03 o 
   6   6   1     1727.99     2039.10    278.08 o 
   8   6   1     2040.05     1692.37    203.08 o 
  10   6   1        4.65      -67.43     97.46 o 
  12   6   1        2.89     -113.70    102.14 o 
  14   6   1     1856.50     1532.80    196.53 o 
  16   6   1     2492.95     2691.88    249.66 o 
  18   6   1     2703.11     2972.90    290.31 o 
  20   6   1     1122.28     1048.27    182.75 o 
  22   6   1        4.61       60.28    135.23 o 
  24   6   1       37.48      -33.99    137.14 o 
  26   6   1       39.32     -109.70    156.27 o 
  28   6   1      492.98      218.70    201.60 o 
  30   6   1       57.67      165.16    185.27 o 
  32   6   1       14.45      106.35    193.98 o 
  34   6   1      251.48      252.17    178.77 o 
 -33   7   1      193.01       48.39    229.20 o 
 -31   7   1       49.23      -53.17    232.04 o 
 -29   7   1     1776.95     1883.55    329.57 o 
 -27   7   1      126.85       50.98    214.67 o 
 -25   7   1      309.58      303.41    211.51 o 
 -23   7   1      125.08       21.51    227.17 o 
 -21   7   1      177.26      132.66    285.74 o 
 -19   7   1      537.24      639.97    168.70 o 
 -17   7   1     2598.55     2417.59    250.97 o 
 -15   7   1        3.49       66.95    127.38 o 
 -13   7   1     2809.46     2699.40    256.35 o 
 -11   7   1       11.76      103.88    114.49 o 
  -9   7   1     1081.24     1049.56    187.75 o 
  -7   7   1      901.65      950.15    199.13 o 
  -5   7   1      228.75      111.87    144.59 o 
  -3   7   1     3336.93     3253.11    361.33 o 
  -1   7   1        6.46      -11.13    211.46 o 
   1   7   1      276.85       84.02    170.70 o 
   3   7   1        4.08       46.57    140.83 o 
   5   7   1      546.09      503.27    147.01 o 
   7   7   1       41.70       84.30    122.03 o 
   9   7   1       25.30      -47.44    148.14 o 
  11   7   1       25.64       28.61    117.62 o 
  13   7   1      135.53      221.46    122.97 o 
  15   7   1      249.29      181.46    137.89 o 
  17   7   1     1913.19     1629.67    210.00 o 
  19   7   1      710.86      767.16    175.79 o 
  21   7   1      469.91      413.86    167.83 o 
  23   7   1      104.30      168.28    152.01 o 
  25   7   1        5.34      158.04    205.47 o 
  27   7   1       83.80      -68.62    229.06 o 
  29   7   1      120.71      150.19    251.49 o 
  31   7   1      161.91       -1.65    205.92 o 
 -30   8   1      344.82      208.56    291.15 o 
 -28   8   1       41.05     -130.52    192.29 o 
 -26   8   1      880.07     1170.46    336.24 o 
 -24   8   1      153.12      364.33    226.29 o 
 -22   8   1        5.16      -25.47    214.13 o 
 -20   8   1        1.88       37.78    189.70 o 
 -18   8   1      191.24      297.46    255.50 o 
 -16   8   1      336.68      259.02    162.69 o 
 -14   8   1      121.43       28.02    134.06 o 
 -12   8   1      380.98      299.79    156.42 o 
 -10   8   1      681.54      641.13    176.96 o 
  -8   8   1       90.93      -19.87    129.36 o 
  -6   8   1      591.41      396.46    160.37 o 
  -4   8   1     3101.10     3047.30    361.61 o 
  -2   8   1      909.95      691.80    262.52 o 
   0   8   1      174.42      115.53    178.48 o 
   2   8   1      332.37      233.81    183.64 o 
   4   8   1     1052.44      974.06    198.58 o 
   6   8   1       37.12       28.39    137.06 o 
   8   8   1     1088.69      952.82    191.68 o 
  10   8   1      955.70     1374.97    219.29 o 
  12   8   1        5.66     -124.96    129.10 o 
  14   8   1      149.02       17.43    140.33 o 
  16   8   1      432.01      437.66    191.22 o 
  18   8   1      132.08      136.77    163.86 o 
  20   8   1      347.60      423.01    194.71 o 
  22   8   1      256.35      301.26    195.05 o 
  24   8   1       38.84      -64.31    232.97 o 
  26   8   1       48.87      237.38    262.88 o 
  28   8   1       83.22      157.65    225.57 o 
 -25   9   1        3.35       24.94    249.65 o 
 -23   9   1      203.91      313.41    345.26 o 
 -21   9   1        0.24      165.20    222.80 o 
 -19   9   1      117.75      -21.20    244.16 o 
 -17   9   1        1.19       38.07    183.70 o 
 -15   9   1      107.76      120.90    204.62 o 
 -13   9   1       51.08        4.14    148.80 o 
 -11   9   1        0.33      -11.28    146.22 o 
  -9   9   1       48.26       57.96    140.26 o 
  -7   9   1       25.03       70.86    256.22 o 
  -5   9   1        2.80       63.97    174.35 o 
  -3   9   1      676.67      953.09    259.73 o 
  -1   9   1      873.67      853.55    288.15 o 
   1   9   1       88.83      294.00    275.51 o 
   3   9   1     1341.53     1640.04    343.78 o 
   5   9   1        6.85       18.04    150.64 o 
   7   9   1      691.87      635.67    190.97 o 
   9   9   1        1.83       28.74    145.69 o 
  11   9   1        3.12       97.06    186.65 o 
  13   9   1      349.07      419.09    156.66 o 
  15   9   1       36.67       93.66    163.99 o 
  17   9   1      686.07      584.02    211.56 o 
  19   9   1      660.45      488.27    291.20 o 
  21   9   1        6.71       32.36    193.43 o 
  23   9   1      278.48      410.60    297.39 o 
 -18  10   1      187.57      114.62    247.59 o 
 -16  10   1      298.20      147.18    271.46 o 
 -14  10   1        5.04      272.06    232.01 o 
 -12  10   1      353.29      158.76    210.20 o 
 -10  10   1      109.91      121.13    252.84 o 
  -8  10   1        4.91      -59.63    170.43 o 
  -6  10   1       96.29       33.60    205.74 o 
  -4  10   1       52.93       -1.52    180.50 o 
  -2  10   1      175.15      367.81    241.15 o 
   0  10   1      907.87     1006.07    322.39 o 
   2  10   1       59.81      214.85    278.73 o 
   4  10   1      342.83      357.29    245.88 o 
   6  10   1       20.57     -185.54    168.15 o 
   8  10   1       29.95      -11.15    157.59 o 
  10  10   1       93.49       82.65    210.09 o 
  12  10   1       98.61      -55.43    162.45 o 
  14  10   1      357.18      351.57    193.98 o 
  16  10   1      587.24      902.81    319.40 o 
  18  10   1       29.22      -10.86    240.60 o 
  -7  11   1       17.69     -124.29    197.27 o 
  -5  11   1        9.42       24.31    255.39 o 
  -3  11   1      467.67      678.13    285.43 o 
  -1  11   1       53.87       74.44    221.56 o 
   1  11   1      662.69      718.24    271.01 o 
   3  11   1      265.07      125.74    255.06 o 
   5  11   1        6.78       37.13    395.35 o 
   7  11   1       67.59      142.62    261.36 o 
 -42   0   2      176.54      350.83    410.83 o 
 -40   0   2      321.90       62.91    346.96 o 
 -38   0   2       49.54     -140.81    192.84 o 
 -36   0   2       62.68      -46.49    221.76 o 
 -34   0   2      649.85      576.60    270.98 o 
 -32   0   2     1992.36     2040.12    298.78 o 
 -30   0   2     9661.35     9938.15    538.97 o 
 -28   0   2        1.15       45.00    152.69 o 
 -26   0   2     9216.18     9411.98    943.85 o 
 -24   0   2     1509.53     1342.02    237.59 o 
 -22   0   2    14035.02    13709.98    521.75 o 
 -20   0   2     2663.65     2103.20    215.30 o 
 -18   0   2     7415.31     7471.21    544.14 o 
 -16   0   2    26255.22    21089.49   1905.59 o 
 -14   0   2      922.25      919.91    141.25 o 
 -12   0   2     5897.18     5589.50    242.30 o 
 -10   0   2    12386.68    10596.42    515.35 o 
  -8   0   2        2.63      267.11    153.88 o 
  -6   0   2    54329.44    62398.49   1031.43 o 
  -4   0   2      111.06     1089.48    810.53 o 
  -2   0   2   182422.00   163410.78   1585.25 o 
   2   0   2     2663.12     3036.95    172.27 o 
   4   0   2   118133.30   105931.33   1284.75 o 
   6   0   2     6849.57     6926.05    347.92 o 
   8   0   2    14844.78    13775.74    331.13 o 
  10   0   2    84331.96    83637.39    928.60 o 
  12   0   2       63.81       85.77    100.51 o 
  14   0   2    32691.28    30270.48    633.09 o 
  16   0   2       27.34      180.00    128.12 o 
  18   0   2    41940.90    39191.76   4105.64 o 
  20   0   2    18669.08    19234.85    615.22 o 
  22   0   2        8.41      -49.45    184.57 o 
  24   0   2    13567.35    15022.47    597.26 o 
  26   0   2      986.43      976.66    229.07 o 
  28   0   2      105.74      271.36    193.99 o 
  30   0   2       44.76       70.15    179.53 o 
  32   0   2       13.25     -104.69    201.84 o 
  34   0   2     2551.02     3193.25    526.48 o 
  36   0   2      128.74     -169.36    358.57 o 
  38   0   2       58.69     1710.58    479.54 o 
  40   0   2       69.30     -276.79    420.51 o 
 -43   1   2      698.83      832.43    281.05 o 
 -41   1   2      137.35      340.11    174.28 o 
 -39   1   2       69.66      101.60    163.57 o 
 -37   1   2        3.24      107.04    167.27 o 
 -35   1   2        4.63        5.61    156.12 o 
 -33   1   2     2779.16     2723.33    241.30 o 
 -31   1   2      834.59      698.18    175.33 o 
 -29   1   2     7084.33     7935.41    340.83 o 
 -27   1   2     1906.13     2020.86    194.83 o 
 -25   1   2      377.93      341.78    130.10 o 
 -23   1   2    19373.73    19338.52    441.66 o 
 -21   1   2       12.19        0.00     96.21 o 
 -19   1   2     8760.51     7745.05    252.93 o 
 -17   1   2      196.80      241.46    108.24 o 
 -15   1   2       26.93       16.27     99.83 o 
 -13   1   2    79646.28    81454.87    886.07 o 
 -11   1   2    19125.72    19837.54    348.39 o 
  -9   1   2   136297.19   131570.97   2525.37 o 
  -7   1   2     9744.85    10203.00    241.11 o 
  -5   1   2     1243.29     1057.75     79.04 o 
  -3   1   2    84838.35    93201.91   1218.40 o 
  -1   1   2    13051.36    13254.81    228.15 o 
   1   1   2   193238.20   231723.23   1498.22 o 
   3   1   2    12414.71    13373.10    272.71 o 
   5   1   2     4042.60     3780.44    113.36 o 
   7   1   2     3675.46     4137.37    167.28 o 
   9   1   2      950.43      803.76     85.95 o 
  11   1   2    24346.96    21156.63    331.00 o 
  13   1   2      614.05      728.58     95.77 o 
  15   1   2      347.93      322.26     90.36 o 
  17   1   2    13751.79    13867.13    338.92 o 
  19   1   2      785.35      644.14    114.82 o 
  21   1   2    17295.93    17681.13    430.78 o 
  23   1   2     3441.09     3283.27    244.74 o 
  25   1   2        2.46      115.26    131.17 o 
  27   1   2     2589.95     2431.67    210.71 o 
  29   1   2      385.13      581.04    171.63 o 
  31   1   2      985.91      926.54    189.48 o 
  33   1   2      637.27      637.12    203.97 o 
  35   1   2      502.85      200.87    283.77 o 
  37   1   2      965.63     1224.06    338.58 o 
  39   1   2      136.67      -66.33    289.13 o 
  41   1   2        2.06       46.69    215.83 o 
 -42   2   2      384.17      288.21    212.08 o 
 -40   2   2      826.88     1066.71    244.30 o 
 -38   2   2       14.20      186.68    151.45 o 
 -36   2   2       77.62      289.68    186.78 o 
 -34   2   2        6.37       56.84    144.35 o 
 -32   2   2     1272.48     1345.15    202.43 o 
 -30   2   2     2525.96     2477.33    216.52 o 
 -28   2   2      129.71      -28.98    140.51 o 
 -26   2   2     9787.56    10417.71    366.16 o 
 -24   2   2     4735.63     4381.48    237.25 o 
 -22   2   2     6698.74     5977.03    417.12 o 
 -20   2   2    17257.92    15850.25    436.94 o 
 -18   2   2     1476.05     1569.75    155.53 o 
 -16   2   2    35448.33    36066.03    582.50 o 
 -14   2   2      176.52      183.91     95.43 o 
 -12   2   2      179.53       69.10     75.27 o 
 -10   2   2     4300.67     4284.13    155.20 o 
  -8   2   2     1078.50     1147.83     85.09 o 
  -6   2   2   182556.55   199912.22   3002.30 o 
  -4   2   2    12219.30    11979.13    352.16 o 
  -2   2   2    15663.72    15864.13    780.83 o 
   0   2   2    90127.75    95052.77   3259.50 o 
   2   2   2    94394.96   102125.78   6378.55 o 
   4   2   2   172748.91   202337.36   1247.44 o 
   6   2   2     8930.45     8907.73    443.54 o 
   8   2   2    51140.89    52363.79    595.00 o 
  10   2   2    13504.09    14073.61    328.81 o 
  12   2   2      301.91      311.74     86.39 o 
  14   2   2     9581.95     8516.88    256.89 o 
  16   2   2      580.35      504.81    105.46 o 
  18   2   2     9998.21     9373.86    300.72 o 
  20   2   2     3281.85     3283.52    206.66 o 
  22   2   2     3627.76     3767.96    228.19 o 
  24   2   2     2121.73     2072.03    188.71 o 
  26   2   2     3841.37     3811.16    256.04 o 
  28   2   2     3153.13     3149.01    245.23 o 
  30   2   2     1453.93     1395.56    206.24 o 
  32   2   2       27.06      -47.19    149.65 o 
  34   2   2     1675.90     2135.07    383.83 o 
  36   2   2      510.34      784.06    278.03 o 
  38   2   2      411.69      520.25    314.52 o 
  40   2   2      167.08       45.32    296.66 o 
 -41   3   2        1.22       11.23    186.25 o 
 -39   3   2      504.95      809.52    226.55 o 
 -37   3   2      150.92      229.34    159.38 o 
 -35   3   2      208.57      280.71    170.96 o 
 -33   3   2     1223.91     1524.55    222.36 o 
 -31   3   2     2192.82     2088.34    244.64 o 
 -29   3   2     3895.90     4189.47    261.63 o 
 -27   3   2      909.87     1000.47    183.60 o 
 -25   3   2      944.03      757.68    183.83 o 
 -23   3   2    16050.19    16053.54    488.05 o 
 -21   3   2      776.46      708.71    165.90 o 
 -19   3   2     5116.66     4624.20    254.59 o 
 -17   3   2     8028.19     7791.33    381.16 o 
 -15   3   2      650.11      623.60    120.23 o 
 -13   3   2     4740.89     4987.36    224.12 o 
 -11   3   2      604.44      453.92     76.74 o 
  -9   3   2    11448.68    10607.96    318.72 o 
  -7   3   2     8792.38     9424.46    531.02 o 
  -5   3   2      173.70       41.91     52.15 o 
  -3   3   2    12870.45    14646.36    450.63 o 
  -1   3   2    45779.54    46918.54    767.77 o 
   1   3   2      148.40      146.02     82.79 o 
   3   3   2     1852.05     1711.63    135.87 o 
   5   3   2       37.08      -26.58     66.02 o 
   7   3   2    40036.61    41388.40    599.57 o 
   9   3   2     3823.43     3638.21    192.25 o 
  11   3   2    69214.20    67473.41    972.22 o 
  13   3   2     1777.84     1717.80    159.88 o 
  15   3   2     3296.15     3249.63    212.04 o 
  17   3   2     1744.06     1442.99    172.03 o 
  19   3   2     3020.92     3200.61    263.45 o 
  21   3   2     2496.88     2455.45    187.53 o 
  23   3   2     1950.65     1842.20    186.18 o 
  25   3   2      154.97       76.77    118.91 o 
  27   3   2     1533.19     1705.72    191.83 o 
  29   3   2      102.12        9.54    119.55 o 
  31   3   2     2042.03     2149.01    236.85 o 
  33   3   2     1034.56     1148.12    230.33 o 
  35   3   2      151.25      154.49    200.02 o 
  37   3   2     1072.56     1160.25    336.67 o 
  39   3   2        8.77     -158.72    397.77 o 
 -40   4   2       61.32      -10.20    212.59 o 
 -38   4   2      204.68      167.16    184.63 o 
 -36   4   2     1228.08     1563.87    254.90 o 
 -34   4   2        2.30       93.07    148.09 o 
 -32   4   2     1545.21     1737.01    229.52 o 
 -30   4   2     1281.80     1324.06    260.34 o 
 -28   4   2      520.70      458.34    244.20 o 
 -26   4   2     1932.99     1920.59    222.04 o 
 -24   4   2       83.63       -4.99    138.54 o 
 -22   4   2     1007.10     1006.70    163.23 o 
 -20   4   2     2288.96     2020.80    206.50 o 
 -18   4   2        7.03      -58.00    114.38 o 
 -16   4   2    11779.92    11190.86    374.52 o 
 -14   4   2     3111.39     3230.66    211.51 o 
 -12   4   2    10910.59    12103.16    620.40 o 
 -10   4   2     6099.25     6296.21    222.37 o 
  -8   4   2      146.03       82.73     64.99 o 
  -6   4   2     4943.28     3861.01    216.24 o 
  -4   4   2       64.30       80.39     59.00 o 
  -2   4   2     1797.50     1807.35    164.04 o 
   0   4   2     6781.28     5993.48    265.47 o 
   2   4   2       92.19      101.32     82.57 o 
   4   4   2    12477.61    11967.72    625.69 o 
   6   4   2       12.22       10.55     80.00 o 
   8   4   2     4725.82     4532.54    240.21 o 
  10   4   2    16794.92    16465.72    437.99 o 
  12   4   2        0.76      -34.59     88.65 o 
  14   4   2    19695.66    18929.42    614.47 o 
  16   4   2    11825.82    11653.47    594.64 o 
  18   4   2     3046.07     3003.25    226.98 o 
  20   4   2     4283.19     4242.26    561.59 o 
  22   4   2        0.24        3.97    117.28 o 
  24   4   2       75.64     -168.26    114.18 o 
  26   4   2       84.92       37.09    128.55 o 
  28   4   2     1139.66      967.58    181.01 o 
  30   4   2      349.48      314.89    152.57 o 
  32   4   2      122.68       74.03    138.33 o 
  34   4   2     1659.51     1450.48    329.68 o 
  36   4   2      472.26      897.15    441.80 o 
  38   4   2      263.55       57.58    291.31 o 
 -39   5   2      133.42       73.73    172.66 o 
 -37   5   2       73.64      -10.57    349.56 o 
 -35   5   2       76.96      -30.96    173.09 o 
 -33   5   2     1860.00     2169.65    360.97 o 
 -31   5   2       86.09      104.84    256.24 o 
 -29   5   2     1853.13     2352.05    323.93 o 
 -27   5   2     1689.79     1856.62    317.47 o 
 -25   5   2       94.96      364.69    196.30 o 
 -23   5   2     1141.87     1056.74    171.31 o 
 -21   5   2       27.88      106.57    133.27 o 
 -19   5   2      922.61      753.21    150.72 o 
 -17   5   2      998.70      988.12    152.76 o 
 -15   5   2     1557.24     1557.97    174.75 o 
 -13   5   2    12890.62    12568.92    459.62 o 
 -11   5   2     2119.56     1858.71    145.46 o 
  -9   5   2    12205.66    12162.42    506.79 o 
  -7   5   2     1799.66     1439.55    127.14 o 
  -5   5   2      661.13      529.08     82.67 o 
  -3   5   2     2789.79     2610.89    172.03 o 
  -1   5   2     3604.75     3785.55    244.39 o 
   1   5   2    19462.56    19756.80    837.93 o 
   3   5   2     1390.57     1341.01    167.77 o 
   5   5   2    22696.80    23493.20    557.28 o 
   7   5   2     5322.69     4485.91    265.34 o 
   9   5   2      156.44       90.77    101.08 o 
  11   5   2     2009.16     1782.27    192.71 o 
  13   5   2    20189.65    21609.53    714.44 o 
  15   5   2      110.00       71.77    128.33 o 
  17   5   2    23696.41    23306.50    609.02 o 
  19   5   2     1160.23     1264.46    204.60 o 
  21   5   2     2170.38     1931.58    226.94 o 
  23   5   2      212.27      217.39    145.39 o 
  25   5   2       56.09      -81.89    135.30 o 
  27   5   2      535.96      439.44    153.84 o 
  29   5   2       24.87       81.34    154.91 o 
  31   5   2     1810.90     1943.18    222.46 o 
  33   5   2      307.88      424.93    270.98 o 
  35   5   2       96.88       88.55    277.27 o 
  37   5   2      282.79      384.70    314.53 o 
 -36   6   2      465.87      712.01    196.18 o 
 -34   6   2      369.11      478.54    299.93 o 
 -32   6   2      154.84      176.56    230.46 o 
 -30   6   2     2799.88     3547.44    443.00 o 
 -28   6   2       49.08      281.98    217.87 o 
 -26   6   2     3955.29     4302.40    433.10 o 
 -24   6   2      310.14      394.16    230.25 o 
 -22   6   2      245.18      178.88    194.77 o 
 -20   6   2       12.47       57.75    130.49 o 
 -18   6   2      227.76      120.52    130.10 o 
 -16   6   2     7087.84     6780.63    349.89 o 
 -14   6   2     4271.57     3549.80    262.87 o 
 -12   6   2     1951.51     1803.87    201.54 o 
 -10   6   2     2604.08     3056.89    283.41 o 
  -8   6   2      363.00      489.46    132.57 o 
  -6   6   2     5933.35     5893.92    443.91 o 
  -4   6   2     1177.22     1032.00    157.99 o 
  -2   6   2     6863.02     7203.27    309.54 o 
   0   6   2     6799.06     6422.49    597.16 o 
   2   6   2      884.03      749.67    162.58 o 
   4   6   2    13890.64    14893.05    510.85 o 
   6   6   2       15.44        6.24    112.54 o 
   8   6   2     4117.17     4713.40    293.42 o 
  10   6   2     3365.43     3307.58    265.30 o 
  12   6   2      127.26      -50.82    114.26 o 
  14   6   2     5569.43     5697.94    338.87 o 
  16   6   2     1200.98      944.57    186.59 o 
  18   6   2     2968.12     2882.56    262.55 o 
  20   6   2     6039.48     6530.91    477.16 o 
  22   6   2       98.18      199.22    148.35 o 
  24   6   2      769.14     1043.71    212.55 o 
  26   6   2      166.00      152.04    158.76 o 
  28   6   2      168.59      153.26    150.97 o 
  30   6   2      604.56      667.18    205.29 o 
  32   6   2        0.13       96.28    229.50 o 
  34   6   2      442.34      520.68    399.22 o 
 -33   7   2      342.85      414.80    273.28 o 
 -31   7   2       40.14      167.39    280.52 o 
 -29   7   2     1269.27     1077.92    299.96 o 
 -27   7   2     1709.64     1749.25    329.71 o 
 -25   7   2        4.96       48.45    245.27 o 
 -23   7   2      286.27      336.26    203.00 o 
 -21   7   2       11.66     -150.20    176.80 o 
 -19   7   2      282.94      427.46    311.15 o 
 -17   7   2      361.24      415.52    157.26 o 
 -15   7   2      844.78      933.24    183.04 o 
 -13   7   2     9855.64     9075.54    422.38 o 
 -11   7   2      112.77      -44.23    124.39 o 
  -9   7   2     6149.00     6048.50    359.65 o 
  -7   7   2     3416.65     3096.32    262.99 o 
  -5   7   2      385.18      443.46    201.35 o 
  -3   7   2     6937.77     6726.92    476.40 o 
  -1   7   2        1.85       88.00    132.11 o 
   1   7   2      850.13      684.30    167.17 o 
   3   7   2      703.63      672.89    181.61 o 
   5   7   2      856.78      792.28    181.72 o 
   7   7   2     8458.14     8405.25    413.59 o 
   9   7   2      983.44      996.46    187.41 o 
  11   7   2     4909.97     4144.88    296.85 o 
  13   7   2       11.64       88.86    125.14 o 
  15   7   2       55.48       16.13    119.70 o 
  17   7   2     1936.36     1921.64    245.30 o 
  19   7   2      469.80      329.21    160.23 o 
  21   7   2     2565.30     3135.30    294.32 o 
  23   7   2       95.33       83.81    133.52 o 
  25   7   2      365.20      409.42    177.40 o 
  27   7   2      191.52      241.17    201.53 o 
  29   7   2        2.70      -52.18    285.98 o 
  31   7   2      371.04      709.14    313.87 o 
 -30   8   2      200.76       97.80    252.86 o 
 -28   8   2        2.15      200.17    221.82 o 
 -26   8   2      367.65      555.63    271.02 o 
 -24   8   2       42.46      -85.57    209.53 o 
 -22   8   2       92.66      244.08    228.81 o 
 -20   8   2      503.03      646.45    259.68 o 
 -18   8   2        0.15       -3.16    186.54 o 
 -16   8   2     3991.36     3831.49    411.76 o 
 -14   8   2      343.92      332.31    149.56 o 
 -12   8   2     2606.77     2554.04    274.85 o 
 -10   8   2     4104.63     4217.99    314.89 o 
  -8   8   2       49.45      113.84    164.69 o 
  -6   8   2     4507.41     4139.00    411.82 o 
  -4   8   2      341.30      429.76    198.15 o 
  -2   8   2     3849.03     4220.08    432.69 o 
   0   8   2      397.64      323.77    158.15 o 
   2   8   2      140.57      -85.09    139.69 o 
   4   8   2     1083.80      997.88    209.25 o 
   6   8   2     1534.58     1486.67    218.45 o 
   8   8   2       22.95       51.46    136.25 o 
  10   8   2       25.96       79.51    143.73 o 
  12   8   2       61.05       73.67    132.52 o 
  14   8   2     1402.95     1051.91    191.42 o 
  16   8   2        3.12      110.64    149.55 o 
  18   8   2     1324.99     1168.13    220.24 o 
  20   8   2      237.17      215.95    156.80 o 
  22   8   2      128.37      269.03    169.71 o 
  24   8   2      380.63      575.97    269.96 o 
  26   8   2        0.72       21.96    253.43 o 
  28   8   2       52.24     -147.30    238.99 o 
 -25   9   2        9.78      172.66    266.02 o 
 -23   9   2      592.19      726.60    291.08 o 
 -21   9   2       71.58      124.12    215.36 o 
 -19   9   2      555.38      675.10    237.17 o 
 -17   9   2      539.60      319.02    242.72 o 
 -15   9   2       69.13     -119.20    187.55 o 
 -13   9   2     1156.50      893.25    253.35 o 
 -11   9   2        0.64      215.52    187.21 o 
  -9   9   2      814.57      776.00    251.21 o 
  -7   9   2      570.14      583.59    241.59 o 
  -5   9   2       13.31      -92.44    162.89 o 
  -3   9   2     1395.41     1391.27    281.26 o 
  -1   9   2      124.85      413.76    216.05 o 
   1   9   2     1626.13     1604.35    523.09 o 
   3   9   2     2103.99     2378.96    293.97 o 
   5   9   2       83.18      284.36    177.70 o 
   7   9   2      253.16      241.38    155.12 o 
   9   9   2       29.21      104.00    146.37 o 
  11   9   2      433.97      425.68    194.81 o 
  13   9   2       48.17      107.54    172.16 o 
  15   9   2      730.05      629.29    177.96 o 
  17   9   2      565.55      660.83    205.17 o 
  19   9   2      140.40       48.59    203.74 o 
  21   9   2      529.72      699.29    252.44 o 
  23   9   2        8.89       19.33    267.41 o 
 -18  10   2       89.85      210.23    221.66 o 
 -16  10   2      530.95      746.99    277.57 o 
 -14  10   2      123.30      223.73    224.98 o 
 -12  10   2      439.28      506.93    241.40 o 
 -10  10   2      270.80      194.29    221.95 o 
  -8  10   2        0.71      163.29    188.61 o 
  -6  10   2      223.43      160.97    229.13 o 
  -4  10   2      222.81      214.33    203.65 o 
  -2  10   2      321.32      281.38    280.85 o 
   0  10   2     1005.04     1106.56    285.00 o 
   2  10   2        5.91      201.19    225.14 o 
   4  10   2      460.25      492.35    202.06 o 
   6  10   2      285.25      184.60    193.95 o 
   8  10   2       15.62      111.39    184.69 o 
  10  10   2      176.01       69.96    147.58 o 
  12  10   2       16.25     -126.43    197.93 o 
  14  10   2      522.05      748.29    226.34 o 
  16  10   2      132.44      242.01    184.69 o 
  18  10   2      194.47      243.32    355.18 o 
  -7  11   2       17.75      123.94    205.58 o 
  -5  11   2       95.28       56.77    260.56 o 
  -3  11   2      275.05      726.42    308.05 o 
  -1  11   2       12.42      160.68    260.06 o 
   1  11   2      214.08      208.56    308.24 o 
   3  11   2       93.25     -146.21    281.12 o 
   5  11   2       64.87      302.64    259.32 o 
 -43   1   3        6.12        9.95    233.56 o 
 -41   1   3       28.29      -11.41    211.99 o 
 -39   1   3      292.04      173.36    171.67 o 
 -37   1   3       69.90       54.18    161.00 o 
 -35   1   3      188.63      154.79    166.42 o 
 -33   1   3       68.22       93.82    137.55 o 
 -31   1   3      139.69      120.04    138.13 o 
 -29   1   3        6.95      119.64    135.95 o 
 -27   1   3     1377.46     1311.95    175.23 o 
 -25   1   3     5725.73     5789.20    270.69 o 
 -23   1   3     4935.67     4941.21    235.11 o 
 -21   1   3     1781.77     1942.16    157.71 o 
 -19   1   3     1883.03     1751.75    160.81 o 
 -17   1   3     5572.54     5020.88    230.96 o 
 -15   1   3       80.83       84.40     90.77 o 
 -13   1   3     2738.47     2865.07    151.96 o 
 -11   1   3     2339.00     2202.47    111.94 o 
  -9   1   3     1035.59      776.80    115.73 o 
  -7   1   3       50.71       86.72     56.87 o 
  -5   1   3      569.68      446.31     52.14 o 
  -3   1   3    18745.13    19096.36    233.65 o 
  -1   1   3    34588.60    37532.44    498.15 o 
   1   1   3    67427.78    73207.30   1271.13 o 
   3   1   3     3138.58     2764.27    123.70 o 
   5   1   3    52414.92    50383.42    599.52 o 
   7   1   3      142.06       91.37     57.60 o 
   9   1   3     5713.69     5485.63    266.69 o 
  11   1   3      803.49      866.13     93.88 o 
  13   1   3      312.75      300.95     82.47 o 
  15   1   3     2537.56     2223.26    148.25 o 
  17   1   3     5814.45     6020.09    351.32 o 
  19   1   3      687.36      593.57    131.29 o 
  21   1   3     3291.41     3698.26    223.02 o 
  23   1   3        2.80      -58.94    120.65 o 
  25   1   3      784.63      508.82    148.30 o 
  27   1   3      341.63      463.26    159.98 o 
  29   1   3      196.78      198.95    137.63 o 
  31   1   3       96.39      192.98    226.22 o 
  33   1   3        0.05      -23.34    229.82 o 
  35   1   3      130.59      249.64    295.80 o 
  37   1   3        1.71      168.40    309.70 o 
  39   1   3        7.26      120.83    249.97 o 
 -42   2   3       58.11      288.68    292.84 o 
 -40   2   3        0.91       90.75    205.21 o 
 -38   2   3      149.54      222.54    172.39 o 
 -36   2   3      108.33      107.35    174.58 o 
 -34   2   3        0.34      -17.34    155.51 o 
 -32   2   3       11.89      -31.89    148.22 o 
 -30   2   3       12.19       79.91    135.76 o 
 -28   2   3      212.00      193.63    137.45 o 
 -26   2   3      798.85     1104.99    155.95 o 
 -24   2   3     6890.49     6576.25    327.55 o 
 -22   2   3     7549.64     7624.56    331.27 o 
 -20   2   3     1046.10     1082.29    153.33 o 
 -18   2   3        2.48      104.87    116.90 o 
 -16   2   3      413.29      279.50     96.08 o 
 -14   2   3    13405.76    14938.72    344.12 o 
 -12   2   3     4599.82     4479.47    177.13 o 
 -10   2   3     3544.86     3346.88    131.41 o 
  -8   2   3     3218.83     3318.54    123.47 o 
  -6   2   3       74.03       62.93     50.86 o 
  -4   2   3    35971.14    38428.42   1109.91 o 
  -2   2   3    15972.20    17350.76    287.57 o 
   0   2   3     9793.03     9440.85    240.55 o 
   2   2   3     2118.77     2232.15    135.29 o 
   4   2   3     8325.74     7896.77    545.53 o 
   6   2   3     2086.50     2472.03    136.51 o 
   8   2   3    23624.59    24850.02    952.56 o 
  10   2   3      185.96       43.74     67.57 o 
  12   2   3     5836.27     6597.22    215.57 o 
  14   2   3     4923.19     5224.66    208.32 o 
  16   2   3     1225.43     1034.43    120.78 o 
  18   2   3      680.18      496.59    115.80 o 
  20   2   3      703.78      652.43    131.66 o 
  22   2   3      949.14      750.14    147.60 o 
  24   2   3     1073.26     1086.95    162.68 o 
  26   2   3       90.31      145.79    139.24 o 
  28   2   3     1998.27     1789.46    202.02 o 
  30   2   3       24.78       47.37    153.97 o 
  32   2   3       55.32     -106.22    283.32 o 
  34   2   3       10.59      -17.77    334.37 o 
  36   2   3       62.79      122.70    298.90 o 
  38   2   3        7.99      -90.47    300.61 o 
  40   2   3       18.71       13.40    260.75 o 
 -41   3   3        0.12      -40.79    164.93 o 
 -39   3   3      396.49      618.07    229.40 o 
 -37   3   3      245.84       76.19    179.80 o 
 -35   3   3        5.22      -85.86    129.99 o 
 -33   3   3     1029.52      964.51    196.09 o 
 -31   3   3      314.45      232.66    141.40 o 
 -29   3   3      387.91      446.45    222.03 o 
 -27   3   3      469.54      350.07    179.73 o 
 -25   3   3      571.15      685.43    164.55 o 
 -23   3   3      318.83      480.91    153.08 o 
 -21   3   3        5.23     -156.80    128.43 o 
 -19   3   3     1784.93     1333.35    157.52 o 
 -17   3   3     3192.90     3160.32    202.07 o 
 -15   3   3      397.42      688.08    114.24 o 
 -13   3   3     5643.66     5957.78    253.96 o 
 -11   3   3     8633.60     9007.03    237.00 o 
  -9   3   3     8895.34     9016.43    340.58 o 
  -7   3   3    11861.44    12890.38    248.35 o 
  -5   3   3      330.29      453.05     92.44 o 
  -3   3   3     1256.28     1016.40    100.16 o 
  -1   3   3     1438.70     1122.83    120.07 o 
   1   3   3      160.67      104.52     71.19 o 
   3   3   3      173.76       31.31     73.68 o 
   5   3   3     2794.76     2478.96    163.75 o 
   7   3   3     8800.52     9900.89    300.97 o 
   9   3   3      510.35      382.72    113.77 o 
  11   3   3      273.38      231.55     96.99 o 
  13   3   3      166.26      253.36     92.72 o 
  15   3   3      725.15      549.91    117.17 o 
  17   3   3        4.08       23.42     89.56 o 
  19   3   3     1654.72     1666.44    164.10 o 
  21   3   3     1135.29     1181.84    162.72 o 
  23   3   3       62.53      122.18    141.51 o 
  25   3   3      635.02      622.33    145.94 o 
  27   3   3      283.28      262.72    140.91 o 
  29   3   3       83.00       13.58    123.19 o 
  31   3   3       15.58      101.39    236.38 o 
  33   3   3      191.61       69.60    231.83 o 
  35   3   3      376.06      582.17    309.09 o 
  37   3   3        0.45        4.41    284.47 o 
  39   3   3       44.79       77.75    299.02 o 
 -40   4   3      500.02      355.73    220.41 o 
 -38   4   3        3.58      136.38    184.40 o 
 -36   4   3      271.70      483.50    210.11 o 
 -34   4   3      351.27      304.70    181.29 o 
 -32   4   3      171.47      242.97    213.19 o 
 -30   4   3      295.87      364.27    208.58 o 
 -28   4   3       99.38       46.30    191.59 o 
 -26   4   3      126.11      109.16    211.08 o 
 -24   4   3       17.06      -67.19    133.75 o 
 -22   4   3      980.66     1068.97    164.37 o 
 -20   4   3      104.01      138.76    112.78 o 
 -18   4   3      454.87      381.46    113.59 o 
 -16   4   3     1975.43     2256.33    187.35 o 
 -14   4   3      428.61      434.00     97.57 o 
 -12   4   3      115.01       77.01     69.01 o 
 -10   4   3      531.76      642.40     93.32 o 
  -8   4   3     1383.32     1344.49    117.68 o 
  -6   4   3      221.95      181.37     72.76 o 
  -4   4   3     2119.29     2094.39    181.67 o 
  -2   4   3      417.93      399.32    106.88 o 
   0   4   3     8350.29     7979.64    312.85 o 
   2   4   3     2495.95     2530.25    190.15 o 
   4   4   3     5126.53     5767.06    269.38 o 
   6   4   3     6746.46     8692.71    330.57 o 
   8   4   3     1705.89     1552.37    150.52 o 
  10   4   3      897.94      877.15    135.39 o 
  12   4   3      578.82      640.05    140.82 o 
  14   4   3      621.04      819.80    150.48 o 
  16   4   3        0.86      -32.64    117.08 o 
  18   4   3        5.07       -0.20    119.20 o 
  20   4   3     2689.18     2595.70    227.98 o 
  22   4   3      537.38      499.86    134.58 o 
  24   4   3      980.77      985.44    171.80 o 
  26   4   3       21.82      -33.72    117.21 o 
  28   4   3        0.18      -42.03    127.78 o 
  30   4   3      922.64      963.75    213.53 o 
  32   4   3      372.33      415.35    273.22 o 
  34   4   3       21.31      152.86    228.79 o 
  36   4   3       82.66      -88.52    232.02 o 
  38   4   3        4.47      -21.78    324.70 o 
 -39   5   3       81.35       67.22    185.97 o 
 -37   5   3        1.96      158.13    168.93 o 
 -35   5   3      588.04      673.36    412.77 o 
 -33   5   3      831.61      613.49    293.70 o 
 -31   5   3       78.48       27.55    188.02 o 
 -29   5   3     1555.90     1554.68    301.52 o 
 -27   5   3       42.73      106.78    195.45 o 
 -25   5   3      173.81      152.35    170.88 o 
 -23   5   3       70.32      -18.51    194.18 o 
 -21   5   3      125.32      147.52    119.77 o 
 -19   5   3      386.72      366.05    140.32 o 
 -17   5   3      264.23       86.13    110.74 o 
 -15   5   3     1506.88     1385.69    144.84 o 
 -13   5   3     7527.09     7958.52    276.13 o 
 -11   5   3       31.91     -104.58     78.04 o 
  -9   5   3     1090.26      924.40    117.50 o 
  -7   5   3     3618.07     3477.73    183.12 o 
  -5   5   3       31.53      -32.23     75.35 o 
  -3   5   3      418.18      171.43     78.87 o 
  -1   5   3    16103.91    16044.24    467.42 o 
   1   5   3     5365.97     4976.29    284.05 o 
   3   5   3       24.87     -111.94    107.27 o 
   5   5   3       91.49       -6.25    113.81 o 
   7   5   3     4539.56     4643.71    263.41 o 
   9   5   3        8.14      -82.44    110.45 o 
  11   5   3      817.70      697.91    164.11 o 
  13   5   3       46.80       -5.02    102.34 o 
  15   5   3        2.67        5.78    107.96 o 
  17   5   3      797.07     1022.88    174.91 o 
  19   5   3        0.32        0.71    132.73 o 
  21   5   3     1008.85      829.05    172.67 o 
  23   5   3        4.19      165.70    155.33 o 
  25   5   3        0.56       40.91    127.38 o 
  27   5   3       21.49      162.46    144.20 o 
  29   5   3      503.74      480.22    219.83 o 
  31   5   3       61.76      308.20    262.21 o 
  33   5   3      203.28      116.27    223.25 o 
  35   5   3       86.67      236.14    315.99 o 
 -36   6   3       10.10      -71.38    288.40 o 
 -34   6   3       14.12        4.76    234.04 o 
 -32   6   3      959.54     1098.16    325.37 o 
 -30   6   3      840.31      658.28    269.85 o 
 -28   6   3      130.37      174.91    196.62 o 
 -26   6   3     1227.52     1397.31    292.81 o 
 -24   6   3      439.25      434.87    187.76 o 
 -22   6   3        7.38      -47.67    199.72 o 
 -20   6   3      157.79      245.86    172.05 o 
 -18   6   3       40.82     -129.35    110.14 o 
 -16   6   3     2551.06     2726.99    243.23 o 
 -14   6   3      391.60      504.65    138.92 o 
 -12   6   3     3518.56     3282.65    280.89 o 
 -10   6   3     1749.38     1624.51    195.11 o 
  -8   6   3     1249.14     1020.08    166.78 o 
  -6   6   3      617.50      409.14    123.50 o 
  -4   6   3        8.98       40.29    104.39 o 
  -2   6   3     2091.68     1912.50    173.35 o 
   0   6   3      919.44      794.43    168.06 o 
   2   6   3     2922.62     2494.37    235.17 o 
   4   6   3     1656.37     1536.47    191.60 o 
   6   6   3      632.18      363.69    134.36 o 
   8   6   3      225.94      103.82    142.37 o 
  10   6   3      287.32      203.66    131.32 o 
  12   6   3      398.69      409.44    137.83 o 
  14   6   3     2348.56     2352.37    230.42 o 
  16   6   3       10.87      -87.88    141.17 o 
  18   6   3      879.87      895.25    162.78 o 
  20   6   3      140.74      193.19    125.41 o 
  22   6   3       71.41      206.40    150.91 o 
  24   6   3        7.22      173.22    170.49 o 
  26   6   3       13.24      165.65    159.12 o 
  28   6   3       91.80     -160.65    127.77 o 
  30   6   3        1.81      126.19    183.05 o 
  32   6   3        9.08      116.14    368.25 o 
  34   6   3       28.06      128.23    281.63 o 
 -33   7   3        8.90      261.60    361.47 o 
 -31   7   3       61.93      158.13    234.50 o 
 -29   7   3      570.75      730.91    387.12 o 
 -27   7   3      112.08     -134.81    177.68 o 
 -25   7   3      166.10      305.79    208.36 o 
 -23   7   3      159.67      182.43    245.62 o 
 -21   7   3       39.99     -159.83    148.12 o 
 -19   7   3      139.86       31.79    203.48 o 
 -17   7   3       84.55       97.59    182.62 o 
 -15   7   3      949.33     1071.06    207.74 o 
 -13   7   3     2006.15     2018.61    244.47 o 
 -11   7   3     1573.04     1146.80    182.42 o 
  -9   7   3     1600.51     1432.49    216.00 o 
  -7   7   3      269.79       22.01    202.23 o 
  -5   7   3     1701.33     1326.59    262.30 o 
  -3   7   3     2494.49     2679.81    246.36 o 
  -1   7   3       13.23      190.28    136.98 o 
   1   7   3      432.82      394.29    153.85 o 
   3   7   3       23.68      119.88    169.68 o 
   5   7   3       15.41       94.95    138.73 o 
   7   7   3       33.49       80.66    142.81 o 
   9   7   3      156.08       -8.00    111.13 o 
  11   7   3      329.94      490.99    150.09 o 
  13   7   3      570.78      470.65    225.30 o 
  15   7   3       59.79       92.26    129.38 o 
  17   7   3      530.04      513.80    172.60 o 
  19   7   3      778.96      808.34    189.40 o 
  21   7   3      369.55      387.35    150.79 o 
  23   7   3      393.21      356.77    192.33 o 
  25   7   3       65.24      186.13    173.03 o 
  27   7   3      159.28      -19.01    178.03 o 
  29   7   3        1.53       87.47    267.59 o 
  31   7   3        0.38      133.07    281.15 o 
 -30   8   3       10.18     -116.10    268.28 o 
 -28   8   3      220.20      326.83    284.64 o 
 -26   8   3     1329.15     1169.35    322.36 o 
 -24   8   3      115.89      -23.77    184.97 o 
 -22   8   3       18.36        5.85    205.89 o 
 -20   8   3       70.66       86.75    187.28 o 
 -18   8   3       81.81       46.86    182.74 o 
 -16   8   3       21.61      133.92    240.64 o 
 -14   8   3      265.18      205.79    173.92 o 
 -12   8   3     1759.22     1693.99    227.95 o 
 -10   8   3      358.45      551.95    206.52 o 
  -8   8   3      392.87      238.51    230.72 o 
  -6   8   3     1808.39     1631.70    275.15 o 
  -4   8   3     2009.43     1953.12    315.55 o 
  -2   8   3        3.71       57.95    148.00 o 
   0   8   3     1348.33     1384.62    216.12 o 
   2   8   3      528.29      576.81    182.08 o 
   4   8   3      273.16      244.05    181.75 o 
   6   8   3      448.84      370.02    164.60 o 
   8   8   3     4310.71     4606.84    349.42 o 
  10   8   3      252.26      297.08    177.33 o 
  12   8   3       12.12      -39.38    130.22 o 
  14   8   3      137.83      224.38    150.68 o 
  16   8   3     1156.45     1055.76    213.78 o 
  18   8   3       19.05      -29.16    135.40 o 
  20   8   3     1208.72     1026.92    208.84 o 
  22   8   3      226.19      291.25    171.80 o 
  24   8   3       36.78       25.96    150.80 o 
  26   8   3       70.38      -41.28    231.67 o 
 -25   9   3      290.10      341.34    263.25 o 
 -23   9   3      320.94      461.45    313.81 o 
 -21   9   3        0.59      -58.97    199.13 o 
 -19   9   3      111.41      298.07    232.16 o 
 -17   9   3       46.50       36.81    210.43 o 
 -15   9   3       85.11      -28.11    182.64 o 
 -13   9   3       84.38      -26.95    175.22 o 
 -11   9   3       38.98      137.31    227.92 o 
  -9   9   3     1105.10      869.14    260.20 o 
  -7   9   3       25.82        3.86    242.15 o 
  -5   9   3      131.89      101.00    216.85 o 
  -3   9   3      724.61      839.36    266.04 o 
  -1   9   3      928.81      843.90    259.88 o 
   1   9   3     1010.05     1142.05    249.82 o 
   3   9   3      888.84      877.66    208.43 o 
   5   9   3      568.19      267.16    183.21 o 
   7   9   3      278.07      376.39    170.12 o 
   9   9   3      199.12       38.56    167.31 o 
  11   9   3      205.86      399.86    175.68 o 
  13   9   3      200.08      257.22    171.92 o 
  15   9   3      209.39      257.46    194.64 o 
  17   9   3     1148.42     1555.67    259.88 o 
  19   9   3      262.04      357.06    209.37 o 
  21   9   3      237.91      142.71    163.60 o 
  23   9   3      366.62      752.97    310.78 o 
 -18  10   3        8.60       80.69    259.13 o 
 -16  10   3      133.41       53.41    226.16 o 
 -14  10   3       34.13       46.61    218.79 o 
 -12  10   3      413.01      202.06    220.68 o 
 -10  10   3      172.03       48.07    205.10 o 
  -8  10   3        7.00        2.95    192.28 o 
  -6  10   3      181.64       12.65    263.00 o 
  -4  10   3        0.30      -58.18    203.97 o 
  -2  10   3      129.11      134.58    202.59 o 
   0  10   3      137.90      195.37    203.21 o 
   2  10   3       29.47     -151.00    157.29 o 
   4  10   3      322.76      465.78    187.36 o 
   6  10   3       10.84      -68.52    149.69 o 
   8  10   3       91.11       92.12    197.24 o 
  10  10   3      112.68       66.68    200.14 o 
  12  10   3      104.99      137.55    188.38 o 
  14  10   3      673.85      860.26    247.50 o 
  16  10   3       54.92      119.10    175.63 o 
  -7  11   3       30.27      129.58    216.95 o 
  -5  11   3       51.67      230.54    294.98 o 
  -3  11   3       32.55       90.85    215.26 o 
  -1  11   3        3.96       -2.78    270.28 o 
   1  11   3      196.68      518.29    250.01 o 
   3  11   3       72.35      129.69    224.86 o 
 -44   0   4       23.05      -41.13    272.92 o 
 -42   0   4      661.16     1504.44    502.29 o 
 -40   0   4      258.81       88.55    374.54 o 
 -38   0   4        3.30      -93.39    248.24 o 
 -36   0   4      661.83      349.86    372.60 o 
 -34   0   4        5.25      -61.21    174.93 o 
 -32   0   4     7141.35     7998.94    499.37 o 
 -30   0   4     3965.62     3437.14    336.98 o 
 -28   0   4     4394.34     4733.21    424.14 o 
 -26   0   4     4521.69     4148.79    323.73 o 
 -24   0   4       42.74     -164.20    136.77 o 
 -22   0   4    12345.54    10843.88    437.52 o 
 -20   0   4    11312.43    10864.00    406.67 o 
 -18   0   4    15925.30    14600.87    444.48 o 
 -16   0   4    11161.47    12163.29    675.04 o 
 -14   0   4     7222.05     7189.29    511.48 o 
 -12   0   4    90501.07    92404.62   1148.92 o 
 -10   0   4    16068.71    13513.34    407.33 o 
  -8   0   4     4060.24     5149.14    249.95 o 
  -6   0   4      222.08      341.82     94.64 o 
  -4   0   4    37591.36    41663.80    500.91 o 
  -2   0   4    18918.96    21219.52    382.30 o 
   0   0   4     6452.97     8091.28    365.83 o 
   2   0   4     2304.45     2063.35    217.75 o 
   4   0   4   358572.78   356774.91   3226.16 o 
   6   0   4   113458.06    93345.11   1480.25 o 
   8   0   4    31134.92    27394.50    843.92 o 
  10   0   4     8184.03     8534.96    287.26 o 
  12   0   4    17388.41    17826.38    805.45 o 
  14   0   4     1104.26      840.17    160.77 o 
  16   0   4      453.00      360.17    144.43 o 
  18   0   4    19039.97    20540.60   1469.36 o 
  20   0   4     8326.10     8250.58    427.38 o 
  22   0   4     5712.41     5686.37    389.70 o 
  24   0   4      311.68      231.57    176.59 o 
  26   0   4     3003.39     2919.44    308.45 o 
  28   0   4       74.55       31.94    253.08 o 
  30   0   4     6071.94     6424.73    697.30 o 
  32   0   4      555.36      721.98    363.41 o 
  34   0   4      876.22      912.63    499.38 o 
  36   0   4       14.67       50.33    431.15 o 
  38   0   4      420.46      264.69    470.35 o 
  40   0   4      288.98      110.81    338.73 o 
 -43   1   4      434.88      713.37    286.04 o 
 -41   1   4      113.15      -89.24    215.66 o 
 -39   1   4     1203.46     1138.03    286.00 o 
 -37   1   4       47.26      129.61    192.88 o 
 -35   1   4      306.57      390.97    197.44 o 
 -33   1   4      805.35      707.05    199.18 o 
 -31   1   4     1162.22     1216.06    181.44 o 
 -29   1   4    16593.70    15723.86    615.81 o 
 -27   1   4     1341.57     1446.99    177.11 o 
 -25   1   4     4571.32     4422.15    226.86 o 
 -23   1   4     5541.56     4970.58    226.10 o 
 -21   1   4        4.05      -17.14    112.51 o 
 -19   1   4    11387.91    11265.64    538.80 o 
 -17   1   4      142.34      312.39    103.85 o 
 -15   1   4    38793.85    37864.43    977.16 o 
 -13   1   4    19223.83    19550.34    377.58 o 
 -11   1   4     6853.84     6941.10    401.35 o 
  -9   1   4   107115.93   107823.20   1797.94 o 
  -7   1   4    67179.41    65666.95   1104.51 o 
  -5   1   4    26400.14    23822.16    426.88 o 
  -3   1   4    27359.24    28050.12    317.82 o 
  -1   1   4    22113.87    23811.12    401.07 o 
   1   1   4      626.87      476.39     58.35 o 
   3   1   4      726.41     1090.38    120.14 o 
   5   1   4   185141.66   193314.39   1630.45 o 
   7   1   4     1764.51     1575.65    140.88 o 
   9   1   4      598.50      655.96     76.07 o 
  11   1   4     3840.57     3352.37    167.49 o 
  13   1   4      284.67      112.94     79.23 o 
  15   1   4    16586.73    14961.13    330.00 o 
  17   1   4     8141.18     6987.87    254.97 o 
  19   1   4      643.97      645.10    128.91 o 
  21   1   4     4686.74     4449.76    237.89 o 
  23   1   4      761.46      674.40    144.48 o 
  25   1   4      700.31      763.62    159.56 o 
  27   1   4     2710.92     3259.80    390.57 o 
  29   1   4       20.10       67.02    230.54 o 
  31   1   4     1553.48     1505.02    327.80 o 
  33   1   4      715.48     1179.98    296.15 o 
  35   1   4      262.41      201.89    269.30 o 
  37   1   4      742.94      486.59    268.32 o 
  39   1   4        0.94     -178.07    248.04 o 
 -42   2   4     1127.75      847.75    289.42 o 
 -40   2   4      105.32      -22.74    234.86 o 
 -38   2   4      941.62      764.56    233.01 o 
 -36   2   4      327.52      410.33    201.38 o 
 -34   2   4        3.59        4.86    132.29 o 
 -32   2   4      320.08      444.98    188.37 o 
 -30   2   4     1169.41     1585.66    262.65 o 
 -28   2   4     3439.98     3147.39    277.07 o 
 -26   2   4    12492.83    12882.57    587.23 o 
 -24   2   4       30.32       32.52    138.77 o 
 -22   2   4    15214.65    14162.89    470.22 o 
 -20   2   4      584.49      661.85    145.31 o 
 -18   2   4     8272.03     8315.85    293.96 o 
 -16   2   4     1469.16     1079.32    123.41 o 
 -14   2   4      859.29      872.44    100.32 o 
 -12   2   4    71080.68    71668.14   1981.99 o 
 -10   2   4    13901.54    13307.45    832.56 o 
  -8   2   4     3895.33     3611.56    172.17 o 
  -6   2   4    14641.73    15005.99    288.91 o 
  -4   2   4     5711.16     5138.45    148.84 o 
  -2   2   4    34638.57    36987.36    732.95 o 
   0   2   4      433.95      502.93     69.91 o 
   2   2   4    60139.07    69562.27    645.34 o 
   4   2   4    14916.83    18177.53    420.61 o 
   6   2   4     7718.74     8234.06    209.28 o 
   8   2   4    10174.10     9697.97    489.33 o 
  10   2   4     6250.64     6480.29    203.43 o 
  12   2   4     3328.62     3342.56    164.01 o 
  14   2   4     7266.12     6918.04    236.28 o 
  16   2   4        3.83      -38.76     78.97 o 
  18   2   4     3066.04     2662.76    174.63 o 
  20   2   4     6918.16     6613.50    277.09 o 
  22   2   4      739.39      825.89    151.27 o 
  24   2   4     4904.33     4823.09    267.91 o 
  26   2   4      357.18      106.81    132.27 o 
  28   2   4     3013.27     2825.39    403.66 o 
  30   2   4      104.75      275.69    232.92 o 
  32   2   4      262.61       64.33    278.73 o 
  34   2   4      675.04      421.24    251.74 o 
  36   2   4      326.37      599.16    329.57 o 
  38   2   4      289.97      138.72    301.95 o 
 -41   3   4      102.12       99.26    212.33 o 
 -39   3   4     1051.59     1224.66    233.24 o 
 -37   3   4        3.08      191.05    196.81 o 
 -35   3   4      138.59      149.18    163.88 o 
 -33   3   4      144.81      288.38    210.89 o 
 -31   3   4       35.42     -177.22    225.23 o 
 -29   3   4     1995.78     1479.04    292.88 o 
 -27   3   4      404.92      403.90    222.56 o 
 -25   3   4     6365.09     5774.07    526.00 o 
 -23   3   4     8239.68     8198.54    348.11 o 
 -21   3   4        9.41       60.10    110.07 o 
 -19   3   4     5748.08     5073.73    252.78 o 
 -17   3   4     1350.83     1235.90    121.48 o 
 -15   3   4     4180.90     3648.79    168.40 o 
 -13   3   4     2521.43     2137.21    128.69 o 
 -11   3   4     5780.94     6017.33    196.40 o 
  -9   3   4    22411.41    21467.05    694.81 o 
  -7   3   4     9920.98    10122.88    269.98 o 
  -5   3   4    13152.86    13716.67    759.56 o 
  -3   3   4    93126.47    99448.26   1315.69 o 
  -1   3   4     1380.55     1558.64     98.76 o 
   1   3   4    27684.43    28945.68    555.16 o 
   3   3   4    20842.01    23731.90    831.16 o 
   5   3   4    28445.07    28197.92   1299.02 o 
   7   3   4    40921.60    39690.55   1731.63 o 
   9   3   4     1291.07     1317.94    138.35 o 
  11   3   4    11242.53     9805.54    370.52 o 
  13   3   4    10055.16    10601.16    305.23 o 
  15   3   4     2954.65     2886.25    178.20 o 
  17   3   4     6135.38     5773.80    250.09 o 
  19   3   4      158.50       85.54    107.44 o 
  21   3   4     3479.81     3430.15    311.30 o 
  23   3   4     1000.07     1074.45    158.92 o 
  25   3   4     1394.37     1608.06    186.33 o 
  27   3   4      125.42      231.38    169.87 o 
  29   3   4      668.53      688.66    263.30 o 
  31   3   4     1279.29     1411.81    351.36 o 
  33   3   4      272.75      200.39    292.70 o 
  35   3   4      329.30      241.37    302.37 o 
  37   3   4      410.42      278.72    321.60 o 
 -40   4   4       12.26       71.38    166.47 o 
 -38   4   4      295.94      497.37    217.51 o 
 -36   4   4      656.55      650.53    211.28 o 
 -34   4   4        0.13       90.15    268.08 o 
 -32   4   4     1379.20     1643.33    318.66 o 
 -30   4   4     1109.93     1139.42    268.23 o 
 -28   4   4        6.10      -15.09    168.17 o 
 -26   4   4     1430.01     1125.12    274.54 o 
 -24   4   4     2661.06     2867.01    337.29 o 
 -22   4   4     3370.90     3778.44    363.13 o 
 -20   4   4     3603.33     3639.22    229.79 o 
 -18   4   4      208.47      157.98    114.39 o 
 -16   4   4     6353.50     6299.74    241.00 o 
 -14   4   4        4.89       20.37     81.34 o 
 -12   4   4    24532.22    26441.98    603.95 o 
 -10   4   4     9335.99     9267.93    268.76 o 
  -8   4   4       95.75       -1.89     74.40 o 
  -6   4   4     5426.03     4925.53    206.19 o 
  -4   4   4        1.32      -63.61     72.78 o 
  -2   4   4     1656.43     1489.44    157.65 o 
   0   4   4    12101.95    12121.35    375.98 o 
   2   4   4     6789.81     7023.81    298.66 o 
   4   4   4    63991.49    70922.14   1427.20 o 
   6   4   4     5399.36     5717.91    299.09 o 
   8   4   4    11740.77    11544.58    587.11 o 
  10   4   4    13360.30    12924.03    601.89 o 
  12   4   4     3372.52     3193.81    213.33 o 
  14   4   4     8422.64     8701.23    342.85 o 
  16   4   4      586.52      677.45    154.44 o 
  18   4   4     5406.62     5768.84    277.36 o 
  20   4   4     2367.70     2686.76    209.14 o 
  22   4   4      157.63      160.48    122.90 o 
  24   4   4       90.74      105.86    125.10 o 
  26   4   4       70.59       81.92    145.86 o 
  28   4   4     1017.82     1193.80    287.75 o 
  30   4   4      425.52      351.34    228.88 o 
  32   4   4      829.74     1331.99    477.37 o 
  34   4   4     1199.33     1460.34    341.82 o 
  36   4   4        7.36      355.63    261.98 o 
 -39   5   4      337.71      367.53    186.49 o 
 -37   5   4        7.00      -90.64    159.94 o 
 -35   5   4     1035.31     1256.64    348.04 o 
 -33   5   4     1809.72     2244.25    393.44 o 
 -31   5   4      110.53      265.06    275.58 o 
 -29   5   4     3932.46     3722.66    438.65 o 
 -27   5   4       57.42       45.22    196.22 o 
 -25   5   4      886.19      842.58    254.53 o 
 -23   5   4     2244.88     2379.31    303.27 o 
 -21   5   4      982.87      792.22    249.99 o 
 -19   5   4     1076.48      734.61    248.06 o 
 -17   5   4      832.84     1043.41    136.72 o 
 -15   5   4     2093.36     1966.23    157.93 o 
 -13   5   4    14094.87    14286.55    393.79 o 
 -11   5   4     3508.07     3327.49    187.63 o 
  -9   5   4    22288.02    21139.20    917.11 o 
  -7   5   4      273.36      212.16     94.89 o 
  -5   5   4      635.41      543.59    109.15 o 
  -3   5   4       89.91      -31.96     79.66 o 
  -1   5   4     1925.38     1932.85    185.50 o 
   1   5   4     7631.62     7617.45    510.49 o 
   3   5   4     2010.91     2164.55    274.89 o 
   5   5   4    12793.29    12649.04   1375.50 o 
   7   5   4     6673.14     6099.49    428.98 o 
   9   5   4      631.37      539.00    143.48 o 
  11   5   4     3994.43     3888.56    259.15 o 
  13   5   4     2719.32     2370.53    212.92 o 
  15   5   4     5623.90     5487.24    476.48 o 
  17   5   4     2036.77     2085.97    214.45 o 
  19   5   4      609.85      426.28    162.54 o 
  21   5   4     1562.09     1447.06    199.46 o 
  23   5   4      383.12      318.98    133.05 o 
  25   5   4      612.10      702.32    170.73 o 
  27   5   4      264.67      319.72    181.10 o 
  29   5   4      121.44       -0.56    212.22 o 
  31   5   4      968.83     1006.61    328.08 o 
  33   5   4       89.99       76.80    281.38 o 
  35   5   4      548.72      694.42    324.18 o 
 -36   6   4      797.69      474.78    310.59 o 
 -34   6   4       28.80       56.67    242.34 o 
 -32   6   4     1439.48     1718.02    370.18 o 
 -30   6   4      246.82      358.44    249.48 o 
 -28   6   4     2155.36     1848.88    362.01 o 
 -26   6   4     2745.03     2554.21    504.22 o 
 -24   6   4       34.30      -41.03    147.78 o 
 -22   6   4      960.12      919.54    245.86 o 
 -20   6   4      142.09      -23.40    150.86 o 
 -18   6   4      178.89       22.80    149.55 o 
 -16   6   4     1227.91     1253.40    322.57 o 
 -14   6   4      844.30      689.61    171.91 o 
 -12   6   4    11002.99    11744.55    447.15 o 
 -10   6   4     7197.70     6361.99    379.05 o 
  -8   6   4     3867.34     3886.19    392.47 o 
  -6   6   4     3316.60     3440.74    206.43 o 
  -4   6   4     1299.84     1177.01    159.18 o 
  -2   6   4     7728.63     7750.13    580.62 o 
   0   6   4      840.78      567.04    149.95 o 
   2   6   4     2019.89     1836.50    200.50 o 
   4   6   4     4313.47     3720.22    277.50 o 
   6   6   4        9.90       -5.74    117.44 o 
   8   6   4     7383.83     7228.30    411.44 o 
  10   6   4     2454.35     1963.97    211.92 o 
  12   6   4      275.39      275.88    134.89 o 
  14   6   4      506.70      225.81    119.01 o 
  16   6   4       10.16     -126.66    135.30 o 
  18   6   4     4767.73     4680.13    473.30 o 
  20   6   4     1928.41     2034.42    245.34 o 
  22   6   4     2427.61     2230.50    319.07 o 
  24   6   4      551.78      651.66    159.02 o 
  26   6   4       28.97       11.95    172.78 o 
  28   6   4       97.56      161.62    248.28 o 
  30   6   4       21.16      142.75    196.22 o 
  32   6   4      186.01      253.19    239.41 o 
 -33   7   4      229.37      277.37    337.28 o 
 -31   7   4        0.29     -171.82    199.61 o 
 -29   7   4     1367.39     1801.93    335.57 o 
 -27   7   4      287.69      525.44    275.58 o 
 -25   7   4     1906.37     2105.51    353.43 o 
 -23   7   4     1174.74      991.17    260.30 o 
 -21   7   4       64.81       48.36    186.13 o 
 -19   7   4       25.55        5.13    172.56 o 
 -17   7   4      161.74      -24.11    200.81 o 
 -15   7   4     2965.86     2819.18    335.84 o 
 -13   7   4     2786.55     2555.01    255.51 o 
 -11   7   4      424.48      283.27    167.06 o 
  -9   7   4     7530.38     7836.05    498.06 o 
  -7   7   4     4616.13     4303.54    493.34 o 
  -5   7   4     3228.88     3700.52    299.35 o 
  -3   7   4     1480.89     1534.94    218.76 o 
  -1   7   4      376.26      281.98    137.88 o 
   1   7   4      368.56      251.56    142.59 o 
   3   7   4      323.40      162.30    159.41 o 
   5   7   4     3016.54     2767.01    258.15 o 
   7   7   4     1203.67      971.02    190.13 o 
   9   7   4      471.76      413.19    174.27 o 
  11   7   4     2281.56     2386.91    257.73 o 
  13   7   4      940.94      914.46    168.19 o 
  15   7   4       18.27      184.17    160.00 o 
  17   7   4     1607.19     1509.45    215.82 o 
  19   7   4       29.92       66.04    130.00 o 
  21   7   4     2911.96     3030.62    353.81 o 
  23   7   4       13.37      117.89    175.91 o 
  25   7   4      536.89      447.48    179.37 o 
  27   7   4        7.83       58.19    175.03 o 
  29   7   4        4.71      160.71    210.07 o 
 -30   8   4      186.78      119.07    234.97 o 
 -28   8   4        0.95     -141.52    212.08 o 
 -26   8   4      959.35     1271.91    500.11 o 
 -24   8   4       51.28     -118.39    245.08 o 
 -22   8   4      815.12     1072.25    299.31 o 
 -20   8   4       49.28      -92.30    203.35 o 
 -18   8   4      598.91      832.22    251.07 o 
 -16   8   4     1206.05     1455.27    316.64 o 
 -14   8   4       93.86       25.10    175.11 o 
 -12   8   4     3769.39     2840.39    346.12 o 
 -10   8   4     2090.92     2235.58    327.18 o 
  -8   8   4      354.38      299.67    194.54 o 
  -6   8   4     1657.53     1752.71    298.61 o 
  -4   8   4      326.36      207.32    149.91 o 
  -2   8   4     3247.63     3217.25    347.35 o 
   0   8   4       89.76        4.68    126.27 o 
   2   8   4     2575.86     1966.95    243.04 o 
   4   8   4      652.04      703.78    183.84 o 
   6   8   4        2.23      -19.17    115.49 o 
   8   8   4      179.89      265.48    138.09 o 
  10   8   4      340.32      336.39    210.45 o 
  12   8   4        2.64      -90.38    147.34 o 
  14   8   4      523.53      573.08    183.89 o 
  16   8   4       45.58        7.49    147.07 o 
  18   8   4      848.53      990.74    198.96 o 
  20   8   4      513.61      593.84    195.70 o 
  22   8   4       51.62      278.46    201.85 o 
  24   8   4      272.59      541.14    216.95 o 
  26   8   4       33.17       38.53    198.13 o 
 -25   9   4      144.07       17.19    281.43 o 
 -23   9   4      249.96      121.08    243.02 o 
 -21   9   4      202.00      329.13    285.55 o 
 -19   9   4      832.47      845.46    281.15 o 
 -17   9   4       76.03       68.45    210.17 o 
 -15   9   4      750.59      457.76    229.38 o 
 -13   9   4      298.55      -51.81    173.70 o 
 -11   9   4      477.11      498.02    211.14 o 
  -9   9   4     1390.92     1440.23    283.06 o 
  -7   9   4      428.44      369.68    212.47 o 
  -5   9   4      205.83      308.65    217.66 o 
  -3   9   4      542.88      834.86    263.63 o 
  -1   9   4       88.36      -66.44    161.83 o 
   1   9   4     2412.74     2817.36    421.96 o 
   3   9   4      137.45      386.14    191.78 o 
   5   9   4      462.99      560.11    186.24 o 
   7   9   4      322.38      372.57    213.49 o 
   9   9   4      225.85       86.97    140.32 o 
  11   9   4      463.15      411.97    173.92 o 
  13   9   4        0.65      -29.83    185.37 o 
  15   9   4     1051.20      863.63    485.11 o 
  17   9   4      282.14      144.49    205.60 o 
  19   9   4        2.24      162.28    197.91 o 
  21   9   4      224.04      191.65    181.36 o 
 -18  10   4       50.92      230.93    247.15 o 
 -16  10   4      798.51      986.10    489.95 o 
 -14  10   4      104.08      212.67    221.19 o 
 -12  10   4      653.01      921.64    290.95 o 
 -10  10   4      145.55      221.05    193.03 o 
  -8  10   4      202.03      333.09    243.40 o 
  -6  10   4      347.55      395.82    279.12 o 
  -4  10   4        1.09      -56.44    199.97 o 
  -2  10   4      302.90      335.88    213.51 o 
   0  10   4       16.01       50.21    171.54 o 
   2  10   4      225.81      201.12    168.96 o 
   4  10   4      478.01      426.47    193.22 o 
   6  10   4       36.26      -43.64    202.38 o 
   8  10   4      462.37      231.23    197.78 o 
  10  10   4       43.30      190.39    176.79 o 
  12  10   4      297.16       93.74    177.04 o 
  14  10   4      200.30      221.48    202.59 o 
  -5  11   4      113.89      284.71    243.72 o 
  -3  11   4       57.76       92.08    267.16 o 
  -1  11   4        7.67      -65.90    189.29 o 
   1  11   4       46.86      219.43    306.11 o 
 -43   1   5       22.23      315.82    301.59 o 
 -41   1   5      109.05      140.64    287.88 o 
 -39   1   5        6.99       53.99    228.33 o 
 -37   1   5      125.32      128.74    239.46 o 
 -35   1   5       90.84      -64.15    143.22 o 
 -33   1   5      138.68      -36.98    152.10 o 
 -31   1   5        0.77       23.03    153.42 o 
 -29   1   5       73.78      176.82    120.58 o 
 -27   1   5      303.89      314.93    124.46 o 
 -25   1   5       46.19      109.36    105.40 o 
 -23   1   5     8302.79     8496.29    343.23 o 
 -21   1   5     3162.27     3158.30    209.65 o 
 -19   1   5      440.19      663.36    125.60 o 
 -17   1   5    28806.85    30243.89   1069.09 o 
 -15   1   5     6056.20     6306.87    194.27 o 
 -13   1   5    34491.02    35052.04    596.37 o 
 -11   1   5      184.44       71.42     66.68 o 
  -9   1   5      651.02      634.12     76.02 o 
  -7   1   5      199.48      190.76     62.93 o 
  -5   1   5     3943.37     4094.73    135.10 o 
  -3   1   5     3405.78     3825.61    106.35 o 
  -1   1   5    47326.46    54887.16    604.93 o 
   1   1   5     2650.61     2665.24    100.71 o 
   3   1   5     2798.22     3286.86    141.01 o 
   5   1   5     4058.01     3948.62    249.68 o 
   7   1   5        9.43       86.13     68.74 o 
   9   1   5    15296.53    15355.18    251.46 o 
  11   1   5     5580.41     5086.27    170.69 o 
  13   1   5       12.38        9.25     75.70 o 
  15   1   5     9665.33     9285.52    265.74 o 
  17   1   5      465.91      615.03    127.15 o 
  19   1   5      676.34      393.81    132.65 o 
  21   1   5      666.79      794.84    145.53 o 
  23   1   5      704.13      451.77    251.25 o 
  25   1   5      246.50      111.37    232.30 o 
  27   1   5      187.96      205.98    240.59 o 
  29   1   5      169.27      260.47    222.80 o 
  31   1   5      178.61        9.27    290.97 o 
  33   1   5       46.06     -220.27    248.75 o 
  35   1   5      104.39      -55.91    243.52 o 
  37   1   5       48.57     -189.89    258.87 o 
  39   1   5       14.57     -184.95    234.55 o 
 -42   2   5        4.87       46.90    278.68 o 
 -40   2   5       26.64      167.99    287.62 o 
 -38   2   5        0.19      335.78    290.69 o 
 -36   2   5        8.91       78.31    155.11 o 
 -34   2   5      919.54      858.57    188.20 o 
 -32   2   5        4.65       11.35    163.20 o 
 -30   2   5       12.00       37.95    139.34 o 
 -28   2   5      944.00      721.15    260.16 o 
 -26   2   5      286.09      572.06    267.19 o 
 -24   2   5     3413.13     3063.50    303.37 o 
 -22   2   5      278.15      427.33    134.64 o 
 -20   2   5     5235.76     5948.54    429.87 o 
 -18   2   5      138.92      188.26     89.45 o 
 -16   2   5     1034.54     1056.57     98.69 o 
 -14   2   5    18085.52    19623.22    771.78 o 
 -12   2   5       32.57      191.80     96.34 o 
 -10   2   5     1768.24     1780.41    112.39 o 
  -8   2   5     3611.51     3583.43    140.35 o 
  -6   2   5     5332.08     4797.08    152.95 o 
  -4   2   5        6.33      -10.93     48.37 o 
  -2   2   5     7763.14     8129.08    185.75 o 
   0   2   5      208.04      107.37     53.54 o 
   2   2   5    49184.74    59880.93   1229.34 o 
   4   2   5       54.52      -34.90     59.43 o 
   6   2   5      136.12        1.86     62.39 o 
   8   2   5       31.12      100.89     63.14 o 
  10   2   5     4271.06     4053.18    170.11 o 
  12   2   5       56.07      -55.30     72.93 o 
  14   2   5     1927.82     1876.58    140.58 o 
  16   2   5      192.16      117.67     96.04 o 
  18   2   5     1898.18     2085.55    172.45 o 
  20   2   5      425.83      353.46    137.11 o 
  22   2   5      421.89      473.11    143.25 o 
  24   2   5     1134.55     1004.42    262.25 o 
  26   2   5      239.53      173.65    283.15 o 
  28   2   5       44.44       17.69    221.02 o 
  30   2   5        2.13       10.59    241.58 o 
  32   2   5      513.91      432.79    300.38 o 
  34   2   5        6.12      -74.17    205.66 o 
  36   2   5       17.89     -207.47    296.24 o 
  38   2   5        9.72     -175.17    213.27 o 
 -41   3   5      170.93      226.72    264.65 o 
 -39   3   5      262.78      315.73    190.48 o 
 -37   3   5      292.35      279.05    192.49 o 
 -35   3   5       34.33       93.00    165.26 o 
 -33   3   5       34.87       59.02    127.73 o 
 -31   3   5      103.50      229.41    254.00 o 
 -29   3   5       48.43       91.81    209.05 o 
 -27   3   5      190.81      317.94    218.11 o 
 -25   3   5     3133.54     3277.75    341.43 o 
 -23   3   5      116.24      273.72    198.69 o 
 -21   3   5     4499.03     3667.12    363.92 o 
 -19   3   5     1174.86     1186.66    133.34 o 
 -17   3   5     6330.00     5929.40    212.66 o 
 -15   3   5      797.79      800.52     95.72 o 
 -13   3   5    12525.24    13739.14    569.81 o 
 -11   3   5    10058.66    11178.61    512.81 o 
  -9   3   5      454.88      534.45     97.32 o 
  -7   3   5      743.68      630.78    106.93 o 
  -5   3   5     1729.68     1631.36    103.44 o 
  -3   3   5     4479.60     4127.94    250.34 o 
  -1   3   5     1618.05     1703.61    114.58 o 
   1   3   5     2678.09     2883.33    139.05 o 
   3   3   5      458.25      444.24     84.45 o 
   5   3   5     6408.38     7065.98    275.21 o 
   7   3   5     2362.72     2196.00    161.56 o 
   9   3   5      784.51      582.35    104.35 o 
  11   3   5      695.14      695.83    106.46 o 
  13   3   5      202.25      104.68     90.00 o 
  15   3   5      224.64      260.56     97.72 o 
  17   3   5       84.84       86.34    100.04 o 
  19   3   5      265.39      421.59    128.99 o 
  21   3   5     2878.78     2669.02    223.43 o 
  23   3   5      227.42      259.80    151.56 o 
  25   3   5     2928.66     3627.84    406.73 o 
  27   3   5       93.17      148.64    229.32 o 
  29   3   5       96.11        2.31    236.84 o 
  31   3   5        6.37      151.09    225.93 o 
  33   3   5      453.56      545.44    259.69 o 
  35   3   5       24.23     -119.46    299.91 o 
  37   3   5        0.16     -118.33    323.17 o 
 -40   4   5        5.07       21.66    179.44 o 
 -38   4   5      244.39      145.61    183.32 o 
 -36   4   5      165.33      148.01    192.97 o 
 -34   4   5       39.86     -190.01    180.60 o 
 -32   4   5        1.24      -11.52    183.50 o 
 -30   4   5     2383.47     2247.14    330.49 o 
 -28   4   5      305.25      182.08    217.75 o 
 -26   4   5      421.64      257.56    201.94 o 
 -24   4   5      398.50      107.91    164.92 o 
 -22   4   5     6788.20     6124.48    745.69 o 
 -20   4   5     1729.29     1513.04    249.96 o 
 -18   4   5     1419.54     1373.71    145.53 o 
 -16   4   5     2681.30     2533.06    164.91 o 
 -14   4   5     1348.53     1377.75    175.13 o 
 -12   4   5     2036.74     2183.28    147.79 o 
 -10   4   5     4846.03     4427.62    210.24 o 
  -8   4   5     1800.96     2011.58    152.97 o 
  -6   4   5      189.48      209.16     84.65 o 
  -4   4   5     4520.66     4437.61    293.42 o 
  -2   4   5       47.77      -35.20     84.81 o 
   0   4   5        0.97      -60.25     67.11 o 
   2   4   5     1133.68     1168.54    102.69 o 
   4   4   5     1937.44     1694.97    117.87 o 
   6   4   5      698.74      603.01     91.94 o 
   8   4   5     2636.30     2952.89    204.69 o 
  10   4   5      167.15      283.93    113.91 o 
  12   4   5      116.20      112.63    106.01 o 
  14   4   5     1568.99     1622.77    171.94 o 
  16   4   5      593.47      419.99    121.61 o 
  18   4   5      201.67      260.06    115.87 o 
  20   4   5       36.02      116.89    121.19 o 
  22   4   5     2088.08     1849.80    190.72 o 
  24   4   5      298.61      389.04    261.49 o 
  26   4   5       72.28      303.37    533.01 o 
  28   4   5      241.32      172.88    270.06 o 
  30   4   5      536.31      681.69    266.79 o 
  32   4   5        2.62      172.75    429.70 o 
  34   4   5       18.94      312.01    314.95 o 
  36   4   5        7.55       95.30    309.52 o 
 -39   5   5       44.50       76.15    166.49 o 
 -37   5   5       34.81      120.39    215.82 o 
 -35   5   5      635.88      622.65    280.33 o 
 -33   5   5        0.51      -44.14    258.42 o 
 -31   5   5     1256.11     1422.11    346.62 o 
 -29   5   5      270.56      449.61    236.66 o 
 -27   5   5        0.72       74.69    195.86 o 
 -25   5   5       47.17      -28.52    178.93 o 
 -23   5   5       95.99      117.18    169.95 o 
 -21   5   5      173.38      140.87    206.64 o 
 -19   5   5      305.68      332.52    136.30 o 
 -17   5   5       32.15      -36.58    117.55 o 
 -15   5   5     2549.73     2367.14    241.55 o 
 -13   5   5       71.78      -15.20     89.54 o 
 -11   5   5     2115.97     1626.33    175.72 o 
  -9   5   5     3802.18     3912.70    216.40 o 
  -7   5   5      154.26        5.79     85.35 o 
  -5   5   5       10.56       87.51    103.36 o 
  -3   5   5     3448.31     3789.22    219.52 o 
  -1   5   5       38.46      -54.17     90.10 o 
   1   5   5      114.02      -22.83     97.77 o 
   3   5   5     2062.39     1877.52    201.16 o 
   5   5   5      451.82      351.36    141.98 o 
   7   5   5     4304.40     4621.83    369.70 o 
   9   5   5     1153.22     1032.99    163.93 o 
  11   5   5      149.90      218.50    134.61 o 
  13   5   5        1.31      -20.35    105.35 o 
  15   5   5      190.34      229.43    136.25 o 
  17   5   5       16.53      -23.63    115.57 o 
  19   5   5      478.24      277.17    125.35 o 
  21   5   5       92.38       46.84    121.22 o 
  23   5   5        8.15       17.89    157.96 o 
  25   5   5       81.97       63.26    247.13 o 
  27   5   5      331.15      289.28    408.89 o 
  29   5   5       14.03      263.73    236.32 o 
  31   5   5       20.46      333.96    305.23 o 
  33   5   5       55.21       40.63    220.95 o 
 -36   6   5       43.15       68.58    247.08 o 
 -34   6   5       35.97      172.36    224.83 o 
 -32   6   5      820.50     1066.92    303.40 o 
 -30   6   5       71.88      298.60    221.33 o 
 -28   6   5      593.03      709.37    274.00 o 
 -26   6   5      365.47      567.63    242.05 o 
 -24   6   5      212.45      158.73    193.59 o 
 -22   6   5       34.31       43.00    155.85 o 
 -20   6   5      428.29      365.93    182.56 o 
 -18   6   5        3.68       34.38    156.96 o 
 -16   6   5      249.23       73.71    174.80 o 
 -14   6   5     1709.91     1060.11    269.88 o 
 -12   6   5     3775.85     3971.67    272.39 o 
 -10   6   5      445.61      436.92    146.21 o 
  -8   6   5     1744.59     1727.02    163.17 o 
  -6   6   5        3.60       -5.53     93.54 o 
  -4   6   5      533.74      458.30    112.13 o 
  -2   6   5      967.09     1004.94    141.97 o 
   0   6   5      100.89       68.64    131.48 o 
   2   6   5     3013.02     3070.49    259.65 o 
   4   6   5      189.13       91.71    150.20 o 
   6   6   5      405.54      364.15    136.45 o 
   8   6   5       69.05     -107.37    139.29 o 
  10   6   5     1880.94     1793.60    199.40 o 
  12   6   5       47.28       24.89    117.41 o 
  14   6   5      786.94      778.55    157.69 o 
  16   6   5        0.24      -13.77    123.59 o 
  18   6   5       58.74       -0.07    117.49 o 
  20   6   5      623.49      471.72    161.89 o 
  22   6   5        0.48      208.80    135.70 o 
  24   6   5      857.57     1429.38    253.21 o 
  26   6   5       53.23      -50.76    175.00 o 
  28   6   5       11.56      198.84    289.61 o 
  30   6   5       27.64       86.15    265.86 o 
  32   6   5        7.87      -21.46    213.62 o 
 -33   7   5      109.63      188.24    239.44 o 
 -31   7   5        3.79      126.37    238.66 o 
 -29   7   5      589.42      880.22    302.79 o 
 -27   7   5        8.40       26.21    209.28 o 
 -25   7   5     1721.35     1807.43    318.91 o 
 -23   7   5        3.84      -50.59    173.93 o 
 -21   7   5      194.83      100.18    198.01 o 
 -19   7   5      663.53      113.41    219.45 o 
 -17   7   5        3.89      -89.72    150.25 o 
 -15   7   5      334.98      424.97    217.42 o 
 -13   7   5      190.72      104.94    173.03 o 
 -11   7   5      849.26      591.23    223.48 o 
  -9   7   5     3639.85     3308.12    620.36 o 
  -7   7   5      218.62      265.55    161.55 o 
  -5   7   5     3551.45     3550.55    303.00 o 
  -3   7   5     2603.49     2190.66    402.86 o 
  -1   7   5      107.17       89.03    135.19 o 
   1   7   5     3960.43     4411.03    327.88 o 
   3   7   5       47.09      -84.71    129.33 o 
   5   7   5      689.13      717.50    181.57 o 
   7   7   5        3.67       84.74    131.77 o 
   9   7   5      436.93      228.79    136.24 o 
  11   7   5      355.30      192.84    136.12 o 
  13   7   5      432.62      547.89    154.59 o 
  15   7   5      243.79      247.91    155.32 o 
  17   7   5     1146.21     1140.99    205.36 o 
  19   7   5      138.97      333.93    169.54 o 
  21   7   5      807.78      772.94    194.35 o 
  23   7   5      383.45      586.78    260.32 o 
  25   7   5       37.97      211.91    315.02 o 
  27   7   5       14.32       76.67    188.77 o 
  29   7   5        5.38      173.53    227.51 o 
 -30   8   5       53.18       73.49    292.50 o 
 -28   8   5       84.13      517.37    323.00 o 
 -26   8   5      497.73      489.08    304.58 o 
 -24   8   5       81.06      123.21    215.02 o 
 -22   8   5      252.34      641.04    315.26 o 
 -20   8   5      160.36      199.48    238.55 o 
 -18   8   5       23.63     -126.88    211.22 o 
 -16   8   5      388.68      226.71    240.64 o 
 -14   8   5      382.61      197.93    201.29 o 
 -12   8   5     2132.24     1661.88    284.92 o 
 -10   8   5      646.70      344.55    191.19 o 
  -8   8   5     2405.71     2357.25    331.87 o 
  -6   8   5     1183.33     1198.53    221.74 o 
  -4   8   5        5.70     -135.17    117.62 o 
  -2   8   5      571.47      725.83    185.06 o 
   0   8   5     1616.02     1380.80    225.70 o 
   2   8   5        4.74       36.45    160.86 o 
   4   8   5       84.64      165.12    171.29 o 
   6   8   5      650.64      381.82    215.81 o 
   8   8   5     2067.34     1958.57    249.84 o 
  10   8   5        4.65       -2.99    122.58 o 
  12   8   5      298.22      402.82    196.89 o 
  14   8   5      792.81      741.03    208.51 o 
  16   8   5     1113.32      873.41    203.30 o 
  18   8   5      288.67      440.97    202.21 o 
  20   8   5      533.87      560.74    206.48 o 
  22   8   5       86.02      253.50    235.32 o 
  24   8   5       72.81     -143.23    228.40 o 
  26   8   5       16.26        7.86    230.97 o 
 -25   9   5      130.49      207.89    302.15 o 
 -23   9   5      116.07      182.23    250.66 o 
 -21   9   5       41.02      -73.96    263.33 o 
 -19   9   5      152.29      204.27    234.37 o 
 -17   9   5        0.81       39.63    210.91 o 
 -15   9   5      231.29      100.91    210.70 o 
 -13   9   5       70.13      104.07    219.97 o 
 -11   9   5      215.54      147.53    234.70 o 
  -9   9   5      701.87      888.01    261.15 o 
  -7   9   5        0.40      189.24    221.68 o 
  -5   9   5      447.12      678.73    270.92 o 
  -3   9   5        6.38      117.69    162.52 o 
  -1   9   5        1.31       47.49    148.59 o 
   1   9   5      106.23      279.31    176.76 o 
   3   9   5      516.74      342.38    193.90 o 
   5   9   5      223.12      120.84    183.02 o 
   7   9   5       96.28      227.86    178.13 o 
   9   9   5      133.55       31.53    137.99 o 
  11   9   5      282.96      338.56    187.72 o 
  13   9   5       15.77       51.96    178.55 o 
  15   9   5      369.23      524.55    204.58 o 
  17   9   5      120.54      132.88    182.68 o 
  19   9   5       25.53      112.94    185.21 o 
  21   9   5      243.42      786.14    288.20 o 
 -18  10   5      170.81       52.22    239.62 o 
 -16  10   5      419.90      413.59    281.10 o 
 -14  10   5       68.18       90.81    206.13 o 
 -12  10   5      546.43      433.54    236.27 o 
 -10  10   5      146.97      167.36    231.70 o 
  -8  10   5      148.09      277.40    263.54 o 
  -6  10   5      396.41      686.81    255.43 o 
  -4  10   5      117.75      -48.46    205.81 o 
  -2  10   5        7.73      110.37    209.07 o 
   0  10   5       54.30       -8.13    212.20 o 
   2  10   5       77.72       47.07    161.01 o 
   4  10   5      276.98      353.10    208.90 o 
   6  10   5       86.43      150.50    209.98 o 
   8  10   5      331.33      591.14    221.12 o 
  10  10   5       61.90      237.78    174.96 o 
  12  10   5      318.47      618.71    212.23 o 
  14  10   5       38.75      -59.96    212.04 o 
 -44   0   6      208.80      -74.52    403.57 o 
 -42   0   6     1118.06     1387.82    446.15 o 
 -40   0   6       96.51      124.36    407.44 o 
 -38   0   6     2837.61     3346.65    596.16 o 
 -36   0   6     2206.31     2712.25    581.65 o 
 -34   0   6     2987.14     2569.50    500.84 o 
 -32   0   6     1960.25     2346.43    544.87 o 
 -30   0   6      204.36      189.86    158.40 o 
 -28   0   6    14331.13    14432.03    555.85 o 
 -26   0   6     4839.72     4832.62    475.19 o 
 -24   0   6     1816.82     1523.02    204.06 o 
 -22   0   6     3301.94     2324.66    446.15 o 
 -20   0   6      388.52      117.59    218.72 o 
 -18   0   6    89016.71    91896.30   2026.09 o 
 -16   0   6    28239.36    30116.94    758.10 o 
 -14   0   6      149.21       39.34    266.39 o 
 -12   0   6    32058.99    30049.39    680.76 o 
 -10   0   6    20147.82    21015.48    419.80 o 
  -8   0   6    23019.61    24194.03    386.22 o 
  -6   0   6     4134.04     4232.97    174.04 o 
  -4   0   6     3596.95     4081.23    237.93 o 
  -2   0   6     4982.61     5233.18    187.69 o 
   0   0   6     7299.55     8020.91    318.65 o 
   2   0   6     4066.41     3573.11    336.31 o 
   4   0   6    42901.11    42229.39   1070.38 o 
   6   0   6    32849.67    32942.88    989.09 o 
   8   0   6    69131.47    64077.43   1479.76 o 
  10   0   6        7.02     -121.94    244.37 o 
  12   0   6       74.95       -4.85     88.51 o 
  14   0   6     3157.91     3101.58    207.23 o 
  16   0   6      306.11      141.71    151.70 o 
  18   0   6     5257.26     5032.39    307.47 o 
  20   0   6      190.67      174.69    259.85 o 
  22   0   6     1725.62     1393.15    405.99 o 
  24   0   6     3181.80     2433.04    488.74 o 
  26   0   6        0.95      812.95    385.18 o 
  28   0   6     4849.33     5158.36    735.53 o 
  30   0   6      700.70      572.45    471.32 o 
  32   0   6      484.31      575.36    516.32 o 
  34   0   6       40.86     -101.13    434.54 o 
  36   0   6      101.58      -26.13    468.41 o 
  38   0   6      373.75      440.35    504.71 o 
 -43   1   6       59.04      276.35    244.46 o 
 -41   1   6     1074.02     1687.70    352.43 o 
 -39   1   6     1234.99     1358.39    328.29 o 
 -37   1   6      244.37      215.35    295.89 o 
 -35   1   6     2433.30     2962.38    523.34 o 
 -33   1   6       18.57       61.81    139.68 o 
 -31   1   6     2290.34     2105.18    231.19 o 
 -29   1   6     2342.97     2368.83    243.04 o 
 -27   1   6      647.09      511.04    162.77 o 
 -25   1   6     5099.89     4999.79    280.39 o 
 -23   1   6      484.34      407.97    131.39 o 
 -21   1   6     3548.07     3304.38    314.62 o 
 -19   1   6    14240.91    13699.73    354.60 o 
 -17   1   6     1598.80     1622.11    122.13 o 
 -15   1   6    29262.85    29091.87    354.97 o 
 -13   1   6    13143.95    11279.81    304.89 o 
 -11   1   6     8510.74     8017.36    209.57 o 
  -9   1   6    56555.09    62934.07    559.53 o 
  -7   1   6     1795.47     1654.98    100.12 o 
  -5   1   6     4370.70     5076.43    130.98 o 
  -3   1   6     1588.57     1368.04     79.54 o 
  -1   1   6     1266.51     1130.73     73.71 o 
   1   1   6     1305.33     1362.25     80.97 o 
   3   1   6      415.18      420.30     78.29 o 
   5   1   6    41345.89    41980.41   2028.88 o 
   7   1   6    29695.86    32250.71    454.11 o 
   9   1   6    37417.75    35913.14   1336.06 o 
  11   1   6    16560.32    15809.86    308.74 o 
  13   1   6     1081.46     1122.99    108.81 o 
  15   1   6     1510.82     1247.01    126.80 o 
  17   1   6     5839.91     6454.55    242.93 o 
  19   1   6      532.80      723.37    156.27 o 
  21   1   6     1055.76      965.66    266.28 o 
  23   1   6      439.68      448.89    253.12 o 
  25   1   6     3499.16     3774.23    429.99 o 
  27   1   6     1371.95     1649.84    319.05 o 
  29   1   6      227.38      262.26    307.63 o 
  31   1   6      944.90      986.39    427.28 o 
  33   1   6       90.27      267.98    307.52 o 
  35   1   6      192.59      -24.30    256.25 o 
  37   1   6      100.05     -336.54    314.00 o 
 -42   2   6      705.37      548.30    245.82 o 
 -40   2   6       99.69       14.41    256.47 o 
 -38   2   6     2210.21     2451.21    381.13 o 
 -36   2   6      446.30      475.65    243.78 o 
 -34   2   6      129.24       -7.21    123.80 o 
 -32   2   6       30.92       47.10    144.52 o 
 -30   2   6     1617.90     1120.20    323.47 o 
 -28   2   6     1635.17     2104.18    315.50 o 
 -26   2   6     6090.19     5667.18    517.77 o 
 -24   2   6      764.57      827.07    220.80 o 
 -22   2   6     7081.64     6186.66    626.85 o 
 -20   2   6       20.13      -41.07     92.06 o 
 -18   2   6    15939.80    14137.99    439.70 o 
 -16   2   6     5039.05     4214.04    303.79 o 
 -14   2   6     1677.90     1553.59    171.38 o 
 -12   2   6    31825.88    27899.85    908.89 o 
 -10   2   6     3027.54     2611.31    130.04 o 
  -8   2   6      539.06      355.06     81.03 o 
  -6   2   6      517.00      494.54     81.70 o 
  -4   2   6     3509.89     3562.85    120.83 o 
  -2   2   6    34382.83    35741.89    553.93 o 
   0   2   6      565.96      538.98     71.47 o 
   2   2   6     2611.87     2350.63    114.94 o 
   4   2   6    11441.21    10522.79    240.88 o 
   6   2   6     2530.45     2520.82    173.01 o 
   8   2   6    37616.82    37366.70    840.30 o 
  10   2   6     6235.80     5635.25    192.54 o 
  12   2   6     7082.31     7337.69    282.31 o 
  14   2   6    12194.53    12271.99    395.04 o 
  16   2   6       75.73        9.52     99.10 o 
  18   2   6      841.07      730.01    119.62 o 
  20   2   6       59.25       64.17    181.19 o 
  22   2   6     4038.58     4335.62    432.00 o 
  24   2   6     2167.06     2009.38    323.79 o 
  26   2   6      648.91      437.86    265.81 o 
  28   2   6      318.92      223.58    244.10 o 
  30   2   6      517.55      710.07    270.71 o 
  32   2   6       13.78     -290.74    289.42 o 
  34   2   6      829.75      691.39    451.72 o 
  36   2   6        0.64       81.34    335.43 o 
 -41   3   6      405.51      301.96    263.50 o 
 -39   3   6      931.15      807.29    308.44 o 
 -37   3   6        1.89      -46.01    170.83 o 
 -35   3   6      939.26     1075.16    220.10 o 
 -33   3   6      816.04     1017.06    285.65 o 
 -31   3   6      751.81      393.68    239.26 o 
 -29   3   6     4400.76     4079.68    417.96 o 
 -27   3   6      705.80      777.46    250.86 o 
 -25   3   6    17829.64    16212.03    943.12 o 
 -23   3   6     2044.95     2053.60    515.11 o 
 -21   3   6     5410.50     4958.03    307.82 o 
 -19   3   6     8194.97     7782.40    361.02 o 
 -17   3   6      217.39      187.42     80.39 o 
 -15   3   6     3250.02     2744.39    218.41 o 
 -13   3   6      478.67      415.03    121.29 o 
 -11   3   6     4349.37     3987.20    193.68 o 
  -9   3   6     5352.06     5175.09    186.88 o 
  -7   3   6     2263.28     2188.57    126.69 o 
  -5   3   6    17761.05    17175.38    450.96 o 
  -3   3   6     7086.33     7381.16    203.58 o 
  -1   3   6    18117.88    19298.51    530.92 o 
   1   3   6    30181.47    34929.58   1317.62 o 
   3   3   6       50.28      -85.46     63.13 o 
   5   3   6    18194.25    19405.23    382.14 o 
   7   3   6     2379.06     2185.74    146.85 o 
   9   3   6     6173.64     6397.99    253.54 o 
  11   3   6    13180.31    13960.17    672.82 o 
  13   3   6       69.85      106.72     99.55 o 
  15   3   6     6137.86     5473.36    237.53 o 
  17   3   6      866.79      710.09    130.35 o 
  19   3   6     3870.57     4005.52    301.23 o 
  21   3   6     3948.31     3940.95    480.51 o 
  23   3   6     1186.23     1247.56    309.74 o 
  25   3   6     1466.22     1404.93    321.26 o 
  27   3   6     1008.86      875.22    289.25 o 
  29   3   6       24.44       54.70    245.53 o 
  31   3   6      729.54      790.65    351.67 o 
  33   3   6        0.31      -26.78    247.82 o 
  35   3   6      114.28        7.99    239.84 o 
 -40   4   6       45.95      211.24    195.78 o 
 -38   4   6      486.16      676.92    196.54 o 
 -36   4   6      294.48      634.58    304.89 o 
 -34   4   6      228.66      277.12    251.90 o 
 -32   4   6     3143.51     3651.50    444.30 o 
 -30   4   6      992.81     1121.31    298.42 o 
 -28   4   6     1114.24     1486.43    276.14 o 
 -26   4   6     1935.41     2512.67    340.98 o 
 -24   4   6      523.48      406.42    212.31 o 
 -22   4   6     4237.40     4192.79    685.20 o 
 -20   4   6       36.53      -50.05    119.99 o 
 -18   4   6     7669.91     6836.48    437.53 o 
 -16   4   6     7415.37     5998.56    650.21 o 
 -14   4   6     4132.16     4493.03    266.20 o 
 -12   4   6    18755.43    18711.70    541.26 o 
 -10   4   6      841.23      827.39    116.39 o 
  -8   4   6     7949.60     8131.02    323.36 o 
  -6   4   6    17589.34    20389.16    441.01 o 
  -4   4   6     5412.91     5263.19    232.05 o 
  -2   4   6    26478.73    26373.33   1065.00 o 
   0   4   6       79.55       53.65     82.10 o 
   2   4   6    21425.31    22780.20    450.29 o 
   4   4   6    28953.90    34759.61    982.44 o 
   6   4   6      371.37      159.71     89.94 o 
   8   4   6    10726.67    11598.02    381.42 o 
  10   4   6       66.50      -10.37     94.47 o 
  12   4   6     1740.74     1524.69    148.26 o 
  14   4   6      860.13      805.29    130.54 o 
  16   4   6     1825.62     2149.20    181.15 o 
  18   4   6     3329.87     3238.13    219.68 o 
  20   4   6       28.04      140.61    148.17 o 
  22   4   6     2403.54     2108.75    320.80 o 
  24   4   6     2324.11     2312.99    352.52 o 
  26   4   6      250.90      251.91    247.12 o 
  28   4   6     1120.93     1455.34    368.69 o 
  30   4   6       24.39      172.03    217.15 o 
  32   4   6      466.27      675.82    268.01 o 
  34   4   6       69.07      174.69    245.41 o 
 -39   5   6      141.38      208.37    303.65 o 
 -37   5   6       24.62      -69.26    279.12 o 
 -35   5   6      958.75     1390.83    356.12 o 
 -33   5   6       20.64     -247.68    208.78 o 
 -31   5   6     1588.38     1555.02    309.88 o 
 -29   5   6      668.46      752.26    264.56 o 
 -27   5   6      179.36       83.18    178.36 o 
 -25   5   6      715.76     1140.29    255.74 o 
 -23   5   6      946.83     1024.38    237.93 o 
 -21   5   6      372.89      298.87    167.87 o 
 -19   5   6     6363.92     6993.06    541.25 o 
 -17   5   6       65.37       64.01    142.75 o 
 -15   5   6     3948.35     3931.55    311.29 o 
 -13   5   6     2327.86     2354.03    216.25 o 
 -11   5   6     8959.13     9326.36    427.59 o 
  -9   5   6    21517.13    20710.26   1011.00 o 
  -7   5   6      789.79      636.33    123.63 o 
  -5   5   6    10945.80    11454.98    355.20 o 
  -3   5   6     4784.72     4981.99    248.11 o 
  -1   5   6     3853.70     3167.42    239.05 o 
   1   5   6    13447.81    13263.46    967.56 o 
   3   5   6      991.45      747.89    160.27 o 
   5   5   6     7542.54     6764.41    343.89 o 
   7   5   6     5430.44     5238.13    384.70 o 
   9   5   6     1526.45     1412.58    162.99 o 
  11   5   6     2201.79     2172.84    207.86 o 
  13   5   6      751.98      498.99    149.16 o 
  15   5   6      559.16      570.08    131.54 o 
  17   5   6       94.09     -145.57     97.18 o 
  19   5   6      174.30      203.65    127.30 o 
  21   5   6     2511.81     1993.90    352.37 o 
  23   5   6       23.16      -52.72    239.17 o 
  25   5   6     2084.14     2181.15    382.88 o 
  27   5   6      121.91      -43.04    272.18 o 
  29   5   6       84.70      337.70    255.04 o 
  31   5   6      117.08      382.99    267.53 o 
  33   5   6       57.85     -103.65    251.60 o 
 -36   6   6      195.98      253.23    230.69 o 
 -34   6   6      111.58      212.67    227.50 o 
 -32   6   6      558.03      876.39    322.93 o 
 -30   6   6       38.09      216.23    242.89 o 
 -28   6   6     1160.09     1433.58    322.07 o 
 -26   6   6      439.81      531.21    267.60 o 
 -24   6   6      840.37      842.73    252.35 o 
 -22   6   6     3563.79     2759.19    468.90 o 
 -20   6   6     1033.10      999.28    236.80 o 
 -18   6   6      203.66      388.75    208.00 o 
 -16   6   6      570.47      473.95    150.35 o 
 -14   6   6       34.14      158.82    135.41 o 
 -12   6   6     5811.35     5764.75    328.61 o 
 -10   6   6     1299.24     1526.50    164.07 o 
  -8   6   6     6945.51     7421.38    316.05 o 
  -6   6   6     2178.29     2011.75    252.02 o 
  -4   6   6     2333.13     2286.84    195.40 o 
  -2   6   6     2003.85     1834.66    235.24 o 
   0   6   6     1136.21      923.23    191.35 o 
   2   6   6      332.68       96.71    131.69 o 
   4   6   6     5505.74     5737.53    345.41 o 
   6   6   6       45.53      -13.77    127.99 o 
   8   6   6     1776.29     1528.51    204.83 o 
  10   6   6        2.70       48.96    139.57 o 
  12   6   6     1056.39     1190.31    190.11 o 
  14   6   6      430.04      527.52    155.58 o 
  16   6   6        1.90     -180.94    120.63 o 
  18   6   6      761.99      945.14    180.89 o 
  20   6   6        4.87      241.37    175.08 o 
  22   6   6     2614.11     3142.93    570.28 o 
  24   6   6      685.78      836.38    280.01 o 
  26   6   6       83.13      266.78    233.47 o 
  28   6   6       33.50      174.53    244.12 o 
  30   6   6        8.62       65.11    215.03 o 
 -33   7   6       16.34      126.16    291.86 o 
 -31   7   6      112.96      240.80    222.65 o 
 -29   7   6      497.85      620.96    254.30 o 
 -27   7   6      191.41      125.88    206.23 o 
 -25   7   6     4332.50     4230.16   1027.80 o 
 -23   7   6      721.93      826.32    366.07 o 
 -21   7   6     1190.71     1498.65    313.24 o 
 -19   7   6       14.25      -12.37    224.49 o 
 -17   7   6       28.31       69.34    163.92 o 
 -15   7   6       97.87      -62.28    146.15 o 
 -13   7   6     1341.02     1323.62    291.88 o 
 -11   7   6     2499.37     2366.33    321.24 o 
  -9   7   6     7756.73     7214.66    516.51 o 
  -7   7   6      123.42        8.95    129.43 o 
  -5   7   6     4099.23     4360.20    552.44 o 
  -3   7   6     1257.30     1554.95    191.65 o 
  -1   7   6      607.01      546.24    157.83 o 
   1   7   6      588.82      458.99    157.72 o 
   3   7   6      388.13      266.86    160.86 o 
   5   7   6      577.86      374.39    182.02 o 
   7   7   6      191.78       30.12    125.91 o 
   9   7   6     1762.52     1748.75    224.81 o 
  11   7   6     1370.90     1125.54    183.46 o 
  13   7   6     1898.83     1715.25    221.07 o 
  15   7   6      357.49      394.02    144.48 o 
  17   7   6      992.71      915.27    206.14 o 
  19   7   6      524.43      654.43    279.37 o 
  21   7   6      635.10      821.99    409.14 o 
  23   7   6       12.18      102.27    244.91 o 
  25   7   6      561.06     1167.97    398.49 o 
  27   7   6       28.67      162.43    279.58 o 
 -30   8   6       25.45     -124.30    232.63 o 
 -28   8   6      482.32      570.47    272.73 o 
 -26   8   6      203.06      156.18    238.35 o 
 -24   8   6      563.41      692.40    252.36 o 
 -22   8   6     1067.85      892.89    410.10 o 
 -20   8   6       58.95     -171.39    184.40 o 
 -18   8   6      533.00      307.64    205.10 o 
 -16   8   6        5.29      -55.95    191.87 o 
 -14   8   6       24.33     -148.02    153.41 o 
 -12   8   6     1468.68     1162.47    478.82 o 
 -10   8   6      597.07      704.97    239.27 o 
  -8   8   6     2057.20     2297.74    500.35 o 
  -6   8   6     1558.42     1652.82    229.57 o 
  -4   8   6      141.29      109.71    151.90 o 
  -2   8   6     2373.39     2252.59    272.19 o 
   0   8   6      285.59      153.26    137.54 o 
   2   8   6     4700.93     4844.46    355.27 o 
   4   8   6      101.20      129.29    144.55 o 
   6   8   6      788.64      506.94    272.91 o 
   8   8   6      464.58      354.03    250.28 o 
  10   8   6      734.00      554.76    181.24 o 
  12   8   6      382.25      312.66    167.47 o 
  14   8   6     1258.24     1187.89    225.79 o 
  16   8   6      177.15      190.93    165.10 o 
  18   8   6      858.02      918.88    206.07 o 
  20   8   6      225.30      285.02    261.90 o 
  22   8   6      476.62      357.12    322.28 o 
  24   8   6      354.05      649.57    461.88 o 
 -25   9   6      237.35      260.16    231.86 o 
 -23   9   6      156.21      234.26    232.22 o 
 -21   9   6      278.89      470.76    305.41 o 
 -19   9   6      602.06      588.51    309.28 o 
 -17   9   6       11.52       12.25    207.27 o 
 -15   9   6      552.82      464.28    244.03 o 
 -13   9   6       36.21     -164.20    189.24 o 
 -11   9   6      101.70       80.42    174.69 o 
  -9   9   6       97.15      260.86    276.79 o 
  -7   9   6       11.92      -69.98    169.61 o 
  -5   9   6      260.00      259.06    164.50 o 
  -3   9   6      140.91      179.50    172.03 o 
  -1   9   6      278.73      486.36    214.04 o 
   1   9   6      314.95      568.47    192.16 o 
   3   9   6      613.44      541.61    219.29 o 
   5   9   6      983.10     1006.51    260.73 o 
   7   9   6      506.96      516.98    200.33 o 
   9   9   6      151.74      194.15    162.92 o 
  11   9   6      683.76      674.49    204.87 o 
  13   9   6       96.86      119.96    161.77 o 
  15   9   6      505.45      481.15    204.96 o 
  17   9   6       99.39      -14.45    190.35 o 
  19   9   6      194.54      318.76    271.36 o 
 -18  10   6      436.34      552.05    275.05 o 
 -16  10   6      464.66      372.08    243.85 o 
 -14  10   6        4.20      196.57    220.66 o 
 -12  10   6      601.58      622.68    273.45 o 
 -10  10   6      161.19      -58.01    198.37 o 
  -8  10   6       53.56        4.93    188.57 o 
  -6  10   6       59.27       85.64    273.54 o 
  -4  10   6        0.88     -189.93    195.13 o 
  -2  10   6       30.94        3.99    184.30 o 
   0  10   6        6.14      129.21    213.44 o 
   2  10   6      241.60      316.70    203.50 o 
   4  10   6      382.66      256.91    232.30 o 
   6  10   6      115.41      176.34    231.70 o 
   8  10   6      764.83      523.75    221.11 o 
  10  10   6        0.31      101.27    173.94 o 
  12  10   6       96.71      357.37    236.15 o 
 -43   1   7      121.71      108.45    315.92 o 
 -41   1   7        3.10      513.94    282.14 o 
 -39   1   7      199.50       81.37    219.50 o 
 -37   1   7       43.97       21.88    204.40 o 
 -35   1   7       20.74       22.75    236.31 o 
 -33   1   7        0.73       34.94    196.58 o 
 -31   1   7       50.09       74.87    201.51 o 
 -29   1   7      556.09      336.01    154.08 o 
 -27   1   7      310.33      402.94    283.20 o 
 -25   1   7        1.27        5.90    256.28 o 
 -23   1   7      317.00      154.94    121.26 o 
 -21   1   7      312.59      241.89     93.33 o 
 -19   1   7      186.54      154.48     81.92 o 
 -17   1   7     1839.58     1595.43    101.92 o 
 -15   1   7        6.65      -16.91     75.57 o 
 -13   1   7    12375.98    13292.53    341.48 o 
 -11   1   7     2173.40     2202.26    124.41 o 
  -9   1   7     4371.79     4311.92    164.05 o 
  -7   1   7     3780.45     4422.26    141.50 o 
  -5   1   7       46.28       40.01     50.91 o 
  -3   1   7     4145.70     4559.26    131.76 o 
  -1   1   7     7501.47     7328.64    160.68 o 
   1   1   7      564.61      632.87     67.51 o 
   3   1   7    15211.86    14214.92    287.49 o 
   5   1   7    10054.31    10614.95    432.20 o 
   7   1   7      302.70      307.46    166.77 o 
   9   1   7     2814.18     2481.88    144.69 o 
  11   1   7      255.53      280.61     77.30 o 
  13   1   7      198.45      112.93     86.88 o 
  15   1   7       67.32      113.61    109.37 o 
  17   1   7        8.32       32.06    236.38 o 
  19   1   7      840.68      839.56    243.86 o 
  21   1   7      625.48      332.32    227.62 o 
  23   1   7      480.65      509.12    275.30 o 
  25   1   7       44.03      411.06    268.76 o 
  27   1   7      404.81      672.14    334.47 o 
  29   1   7        0.33      180.31    256.73 o 
  31   1   7       61.98       67.12    322.25 o 
  33   1   7        2.10     -191.14    242.93 o 
  35   1   7      148.55      103.54    308.81 o 
  37   1   7       11.52     -145.75    307.66 o 
 -42   2   7        0.19      286.90    290.82 o 
 -40   2   7       19.67      238.78    275.77 o 
 -38   2   7       92.61      402.22    274.33 o 
 -36   2   7      119.13       80.22    258.96 o 
 -34   2   7       36.13      -24.51    203.65 o 
 -32   2   7      359.87      441.73    249.98 o 
 -30   2   7        0.09     -138.77    202.54 o 
 -28   2   7      350.46      605.92    284.01 o 
 -26   2   7     2183.80     2318.38    336.87 o 
 -24   2   7       39.46       59.91    214.37 o 
 -22   2   7        0.46       78.14    145.24 o 
 -20   2   7        2.75      -39.52    102.89 o 
 -18   2   7      427.78      210.57    127.32 o 
 -16   2   7    17204.80    17575.02    494.75 o 
 -14   2   7     1394.20     1474.12    139.26 o 
 -12   2   7      179.59      201.51     70.95 o 
 -10   2   7     9378.60     8547.80    233.94 o 
  -8   2   7      586.94      660.82     84.00 o 
  -6   2   7       71.49       75.69     55.57 o 
  -4   2   7    14698.67    16975.52    260.40 o 
  -2   2   7     1667.12     2037.92    103.22 o 
   0   2   7     4045.23     4294.38    147.63 o 
   2   2   7     7105.10     6424.23    176.66 o 
   4   2   7     3154.24     2679.70    140.47 o 
   6   2   7     2616.09     2427.40    159.74 o 
   8   2   7     1823.05     2011.68    137.73 o 
  10   2   7     2137.39     2271.68    131.73 o 
  12   2   7       34.38      115.69     86.44 o 
  14   2   7      837.32      660.27    106.88 o 
  16   2   7      304.14      127.77    183.38 o 
  18   2   7      988.81      578.82    249.94 o 
  20   2   7      457.65      328.53    217.03 o 
  22   2   7      640.28      756.03    286.53 o 
  24   2   7       70.01      142.15    252.93 o 
  26   2   7      173.14      374.13    268.56 o 
  28   2   7      115.06      -43.31    215.67 o 
  30   2   7        1.93        3.02    243.52 o 
  32   2   7       64.48     -270.64    295.73 o 
  34   2   7       11.35      193.43    264.86 o 
  36   2   7        1.06     -230.96    329.51 o 
 -41   3   7       22.27      178.25    261.85 o 
 -39   3   7        9.37      461.81    315.41 o 
 -37   3   7        0.37       65.90    221.65 o 
 -35   3   7      424.81      285.62    275.41 o 
 -33   3   7      599.81      528.42    255.56 o 
 -31   3   7      130.24      344.50    218.03 o 
 -29   3   7      363.76      249.23    222.34 o 
 -27   3   7     4389.83     3977.55    392.29 o 
 -25   3   7      842.91      883.80    316.23 o 
 -23   3   7      192.16      186.28    152.43 o 
 -21   3   7     1311.03     1512.70    204.36 o 
 -19   3   7        8.18       49.59    111.21 o 
 -17   3   7        0.78       44.01    107.63 o 
 -15   3   7     1211.24      874.22    149.73 o 
 -13   3   7    12670.82    13219.69    350.59 o 
 -11   3   7      167.42      190.82     70.31 o 
  -9   3   7     2817.09     2829.82    116.93 o 
  -7   3   7     5097.67     5939.10    167.64 o 
  -5   3   7     3028.74     3378.45    135.40 o 
  -3   3   7     8462.27    10159.98    221.51 o 
  -1   3   7    13898.74    14020.84    416.33 o 
   1   3   7      816.25      682.07     87.79 o 
   3   3   7      118.86       28.55     60.89 o 
   5   3   7       26.24        7.65     84.23 o 
   7   3   7       24.78       -9.87     72.50 o 
   9   3   7      546.81      578.95    105.52 o 
  11   3   7     1796.75     1650.12    160.78 o 
  13   3   7       31.02      -54.21     86.91 o 
  15   3   7       15.06       63.38     90.73 o 
  17   3   7       20.34      -54.24    237.71 o 
  19   3   7      389.28      184.76    211.41 o 
  21   3   7      996.49     1240.77    311.82 o 
  23   3   7      537.89      688.29    292.05 o 
  25   3   7       73.19       77.89    234.54 o 
  27   3   7       37.37     -185.17    236.18 o 
  29   3   7       36.81     -203.92    302.60 o 
  31   3   7       16.30      220.52    277.46 o 
  33   3   7        4.47      -59.45    333.77 o 
  35   3   7        0.17     -123.70    274.72 o 
 -40   4   7       19.71     -130.03    288.23 o 
 -38   4   7       35.72      -77.62    218.48 o 
 -36   4   7       62.72       22.00    201.00 o 
 -34   4   7       70.46      -25.05    214.14 o 
 -32   4   7       39.94        2.59    209.66 o 
 -30   4   7      167.01       37.38    174.47 o 
 -28   4   7      910.96      840.91    276.24 o 
 -26   4   7       89.02       17.77    193.97 o 
 -24   4   7     1559.93     1592.37    268.60 o 
 -22   4   7      606.79      599.16    163.66 o 
 -20   4   7       59.68       62.54    143.06 o 
 -18   4   7     1248.37     1093.65    166.21 o 
 -16   4   7       41.84       41.61    116.75 o 
 -14   4   7       11.97      -29.25     96.16 o 
 -12   4   7     1016.56     1006.59    131.48 o 
 -10   4   7       87.79       -4.77     88.71 o 
  -8   4   7     1356.30     1377.57    174.89 o 
  -6   4   7       72.36      -50.26     67.17 o 
  -4   4   7     4639.89     4686.70    186.56 o 
  -2   4   7     3928.46     4045.10    171.63 o 
   0   4   7     2196.91     1745.85    133.59 o 
   2   4   7     1028.03      977.88    151.94 o 
   4   4   7      236.37      296.95    122.72 o 
   6   4   7     2003.75     1946.27    135.77 o 
   8   4   7     1106.08      846.60    125.85 o 
  10   4   7      367.04      179.84    106.84 o 
  12   4   7        2.20      -42.52     90.05 o 
  14   4   7       89.50       64.33     95.91 o 
  16   4   7       19.87      109.47    139.15 o 
  18   4   7        8.84       69.11    262.43 o 
  20   4   7       18.84      -35.77    183.33 o 
  22   4   7       98.03      -14.33    195.53 o 
  24   4   7      571.84      511.01    296.63 o 
  26   4   7       82.24       29.39    288.36 o 
  28   4   7      177.17      266.65    241.42 o 
  30   4   7        0.80       82.02    304.01 o 
  32   4   7        0.11      366.34    333.46 o 
  34   4   7       16.41     -283.78    252.32 o 
 -39   5   7        0.76      106.25    269.04 o 
 -37   5   7        4.01        1.97    292.04 o 
 -35   5   7       59.79       90.67    248.69 o 
 -33   5   7       29.31       70.56    196.89 o 
 -31   5   7      335.68      414.05    265.78 o 
 -29   5   7        5.94      -16.38    210.43 o 
 -27   5   7       18.43       54.84    201.93 o 
 -25   5   7      570.74      538.57    217.91 o 
 -23   5   7      175.08      175.91    180.54 o 
 -21   5   7     3678.74     3647.20    291.41 o 
 -19   5   7       86.40        8.91    157.12 o 
 -17   5   7     2195.28     2104.15    230.18 o 
 -15   5   7       82.40       31.63    126.03 o 
 -13   5   7      168.00      147.16    119.84 o 
 -11   5   7       69.95       19.97     81.65 o 
  -9   5   7      401.92      344.71    121.50 o 
  -7   5   7     2408.45     2272.54    184.03 o 
  -5   5   7        8.19       32.16     96.35 o 
  -3   5   7     7864.53     7943.21    614.49 o 
  -1   5   7     1470.80     1243.23    185.91 o 
   1   5   7     3830.89     3406.08    254.10 o 
   3   5   7      227.19      154.75    136.49 o 
   5   5   7     1618.05     1463.55    204.34 o 
   7   5   7      435.89      421.89    178.30 o 
   9   5   7       35.82      -67.88    104.64 o 
  11   5   7     1106.47     1008.86    151.11 o 
  13   5   7       71.71      116.59    113.44 o 
  15   5   7       88.79       -6.83    110.50 o 
  17   5   7       13.73       42.56    149.50 o 
  19   5   7      171.38       41.26    189.22 o 
  21   5   7      151.70      479.55    281.59 o 
  23   5   7      560.99      927.63    324.31 o 
  25   5   7      416.38      235.60    302.53 o 
  27   5   7      259.29      299.36    384.70 o 
  29   5   7       73.31      306.74    246.92 o 
  31   5   7       92.79       -8.34    295.66 o 
 -36   6   7        0.10       23.96    242.05 o 
 -34   6   7      132.49      559.24    322.66 o 
 -32   6   7       42.30       51.93    237.14 o 
 -30   6   7      110.09      121.96    228.89 o 
 -28   6   7      276.37      318.78    243.04 o 
 -26   6   7        0.14     -130.97    202.76 o 
 -24   6   7        6.28       86.19    200.43 o 
 -22   6   7      576.40      682.11    234.07 o 
 -20   6   7      733.83      620.78    212.93 o 
 -18   6   7      965.88      659.20    165.45 o 
 -16   6   7      200.08      227.44    169.20 o 
 -14   6   7       15.47      148.35    128.59 o 
 -12   6   7      203.34      243.34    146.22 o 
 -10   6   7      254.19      201.00    114.02 o 
  -8   6   7     2013.25     2252.58    201.21 o 
  -6   6   7     2687.49     2495.61    221.55 o 
  -4   6   7       14.02       -5.73     97.68 o 
  -2   6   7      983.98     1056.48    159.34 o 
   0   6   7      375.24      350.74    162.68 o 
   2   6   7      214.35      282.15    143.88 o 
   4   6   7      262.58      213.94    136.01 o 
   6   6   7      535.61      372.12    158.98 o 
   8   6   7       23.73      -64.48     98.20 o 
  10   6   7      275.71      167.02    115.67 o 
  12   6   7        6.08      -60.20    129.28 o 
  14   6   7       77.83        6.31    122.49 o 
  16   6   7        6.98       27.05    147.42 o 
  18   6   7      229.23      310.63    208.00 o 
  20   6   7      669.11      545.56    258.33 o 
  22   6   7      237.90      343.81    251.65 o 
  24   6   7      790.54      916.24    279.01 o 
  26   6   7       47.87      -46.45    200.62 o 
  28   6   7      229.40      290.77    266.90 o 
  30   6   7        0.28      -16.23    268.56 o 
 -33   7   7        0.07      -95.55    207.48 o 
 -31   7   7       58.56      315.24    303.16 o 
 -29   7   7        0.45      322.58    279.69 o 
 -27   7   7      217.86       17.22    211.53 o 
 -25   7   7      158.68      378.05    213.00 o 
 -23   7   7      310.38      370.59    233.24 o 
 -21   7   7      276.06      237.25    205.11 o 
 -19   7   7      237.23      102.98    210.01 o 
 -17   7   7      109.03      228.50    213.99 o 
 -15   7   7       79.12      -57.60    196.23 o 
 -13   7   7      220.82       87.60    162.11 o 
 -11   7   7     1378.21     1541.34    268.58 o 
  -9   7   7     2560.95     2229.09    251.43 o 
  -7   7   7     1218.22      845.12    183.23 o 
  -5   7   7     1680.23     2079.10    333.22 o 
  -3   7   7      216.66       37.20    113.97 o 
  -1   7   7      889.09      802.88    147.25 o 
   1   7   7      355.70      431.47    160.17 o 
   3   7   7      163.13      178.34    219.10 o 
   5   7   7        3.52       -0.51    135.25 o 
   7   7   7       19.61     -130.49    126.20 o 
   9   7   7      399.52      375.11    141.87 o 
  11   7   7       93.79      142.29    142.15 o 
  13   7   7       17.84       73.61    151.32 o 
  15   7   7      266.03      242.26    160.73 o 
  17   7   7      895.01      918.48    252.29 o 
  19   7   7      266.28      376.62    305.82 o 
  21   7   7      429.59      619.18    326.39 o 
  23   7   7       43.19      201.73    269.69 o 
  25   7   7      330.19      396.92    294.78 o 
  27   7   7       37.57      168.31    298.36 o 
 -30   8   7       38.27       65.08    267.18 o 
 -28   8   7       77.96       86.53    212.77 o 
 -26   8   7        6.72       39.95    209.18 o 
 -24   8   7      463.30      727.47    263.45 o 
 -22   8   7      256.32      131.01    227.09 o 
 -20   8   7        9.24     -187.28    172.57 o 
 -18   8   7        7.12       -7.73    213.91 o 
 -16   8   7       73.83       22.34    195.72 o 
 -14   8   7      172.35      208.13    248.64 o 
 -12   8   7     1279.46      908.95    261.93 o 
 -10   8   7        2.19       79.97    188.52 o 
  -8   8   7     2138.07     1951.20    251.94 o 
  -6   8   7      474.22      514.65    170.40 o 
  -4   8   7      875.49      667.72    193.94 o 
  -2   8   7       42.12      -26.32    132.54 o 
   0   8   7       45.27       70.21    163.99 o 
   2   8   7      291.56      138.03    163.03 o 
   4   8   7      529.65      687.46    241.70 o 
   6   8   7       79.89       12.79    188.40 o 
   8   8   7      254.84      136.12    167.81 o 
  10   8   7      100.89       34.15    135.52 o 
  12   8   7      637.16      605.10    212.24 o 
  14   8   7      886.21     1061.64    265.86 o 
  16   8   7        1.24     -112.25    244.65 o 
  18   8   7       97.74      100.17    280.66 o 
  20   8   7        0.39      305.84    287.92 o 
  22   8   7      128.39      197.76    232.65 o 
 -25   9   7       86.41      319.85    250.44 o 
 -23   9   7       29.67       96.66    253.49 o 
 -21   9   7      665.52      626.71    292.54 o 
 -19   9   7      643.47      412.83    307.90 o 
 -17   9   7       62.19      226.83    232.92 o 
 -15   9   7      385.16      385.60    229.45 o 
 -13   9   7      107.78       73.80    196.90 o 
 -11   9   7      602.67      726.19    284.82 o 
  -9   9   7      528.36      521.25    313.57 o 
  -7   9   7       54.48       18.51    148.81 o 
  -5   9   7      321.38      389.82    193.13 o 
  -3   9   7       66.36      197.35    176.16 o 
  -1   9   7      110.60      116.30    182.20 o 
   1   9   7      386.91      176.98    175.66 o 
   3   9   7      120.80       92.50    206.11 o 
   5   9   7      300.08      253.19    233.33 o 
   7   9   7      915.27     1157.81    226.78 o 
   9   9   7      119.66      319.61    213.34 o 
  11   9   7      360.69      592.08    206.80 o 
  13   9   7      157.68      170.54    241.16 o 
  15   9   7        2.71      114.31    276.20 o 
  17   9   7        3.30       54.40    200.91 o 
 -16  10   7       87.22      217.18    232.82 o 
 -14  10   7      482.55      368.73    300.67 o 
 -12  10   7       70.48      -78.81    186.50 o 
 -10  10   7       21.30      190.02    280.18 o 
  -8  10   7      313.07      385.17    285.86 o 
  -6  10   7      564.35      626.01    256.56 o 
  -4  10   7       55.03      153.27    180.23 o 
  -2  10   7      284.98      294.85    211.85 o 
   0  10   7        6.70      -27.17    176.17 o 
   2  10   7      375.98      752.80    253.54 o 
   4  10   7      353.86      412.51    255.75 o 
   6  10   7       98.28      114.33    173.58 o 
   8  10   7      522.15      704.09    300.22 o 
  10  10   7       16.45      166.89    224.15 o 
 -42   0   8      654.23      331.47    452.93 o 
 -40   0   8      308.37      -89.04    308.73 o 
 -38   0   8     2624.66     3355.36    654.72 o 
 -36   0   8        2.03     -219.21    268.56 o 
 -34   0   8     1042.26     1737.20    450.51 o 
 -32   0   8       61.91      324.21    420.02 o 
 -30   0   8      119.92      276.31    306.31 o 
 -28   0   8       29.39     -355.67    237.11 o 
 -26   0   8       31.61      -64.84    250.18 o 
 -24   0   8     4288.55     4160.18    270.64 o 
 -22   0   8     3374.81     2737.42    453.41 o 
 -20   0   8      776.63      605.32    174.52 o 
 -18   0   8    23540.02    22742.49   1027.80 o 
 -16   0   8    14021.35    14472.06    548.13 o 
 -14   0   8    15657.26    16857.08    577.20 o 
 -12   0   8     2140.69     1839.41    137.49 o 
 -10   0   8    16332.36    17354.22    373.53 o 
  -8   0   8     8647.03     8081.75    348.70 o 
  -6   0   8      137.88      205.94     92.67 o 
  -4   0   8    26203.46    26791.10    459.65 o 
  -2   0   8      781.84      720.97    105.84 o 
   0   0   8     8516.94     8317.37    233.28 o 
   2   0   8      556.17      424.38    240.01 o 
   4   0   8     5662.68     5134.17    440.35 o 
   6   0   8     5860.73     5927.76    498.90 o 
  10   0   8    23394.05    21495.77    978.93 o 
  12   0   8     4552.26     3864.90    474.71 o 
  14   0   8     3842.29     4425.26    533.26 o 
  16   0   8     1525.47     1857.69    406.48 o 
  18   0   8     1311.79     2220.13    511.48 o 
  20   0   8       20.15      151.46    420.99 o 
  22   0   8     2160.10     2083.67    482.93 o 
  24   0   8      627.73      467.45    356.63 o 
  26   0   8      957.78      588.42    367.28 o 
  28   0   8      374.62      224.53    439.38 o 
  30   0   8      175.74       10.65    350.34 o 
  32   0   8       16.34       15.97    351.79 o 
  34   0   8       35.53       14.52    390.51 o 
  36   0   8        2.15     -185.82    513.42 o 
 -43   1   8       32.59      105.21    263.96 o 
 -41   1   8     1714.42     2337.25    408.27 o 
 -39   1   8      706.57      550.98    263.82 o 
 -37   1   8     1427.43     1411.36    344.56 o 
 -35   1   8     3438.48     4068.35    483.31 o 
 -33   1   8       11.98      -36.44    216.40 o 
 -31   1   8      196.87      198.60    211.45 o 
 -29   1   8       89.95       -0.09    219.17 o 
 -27   1   8      665.65      152.32    243.96 o 
 -25   1   8     9375.31     8071.08    517.38 o 
 -23   1   8       68.58      164.83    159.80 o 
 -21   1   8     7069.10     6852.22    352.10 o 
 -19   1   8     4811.91     3721.24    149.91 o 
 -17   1   8      613.67      641.25    121.54 o 
 -15   1   8    19108.70    19463.09    444.24 o 
 -13   1   8     1531.39     1256.41    111.10 o 
 -11   1   8     4189.85     3768.35    163.10 o 
  -9   1   8     2200.53     1924.05     98.70 o 
  -7   1   8    16264.66    16186.00    255.63 o 
  -5   1   8    15547.28    14824.81    247.34 o 
  -3   1   8      882.02      693.44     72.54 o 
  -1   1   8    11712.98    10732.66    284.83 o 
   1   1   8       88.41       75.94     56.28 o 
   3   1   8     4183.16     3868.14    168.84 o 
   5   1   8    10985.62    11124.39    459.49 o 
   7   1   8     5964.42     5187.37    368.25 o 
   9   1   8    33740.82    34921.75    883.85 o 
  11   1   8    29556.06    30787.88    872.80 o 
  13   1   8      233.87      386.18    194.75 o 
  15   1   8     2072.61     1825.18    285.33 o 
  17   1   8       42.49      -83.11    210.70 o 
  19   1   8     1953.93     1431.84    293.89 o 
  21   1   8     2242.85     1891.83    344.34 o 
  23   1   8      681.45      985.45    303.75 o 
  25   1   8     2232.48     2350.77    376.03 o 
  27   1   8      111.64     -132.27    270.26 o 
  29   1   8      274.47     -337.81    246.62 o 
  31   1   8      294.93      401.42    311.03 o 
  33   1   8       19.31      -81.53    352.75 o 
  35   1   8      262.50       71.78    278.18 o 
 -42   2   8      287.34      501.06    286.43 o 
 -40   2   8      284.55      213.25    243.06 o 
 -38   2   8     2594.60     2145.83    493.34 o 
 -36   2   8      989.55      689.03    273.83 o 
 -34   2   8     2420.76     2885.83    419.32 o 
 -32   2   8     2853.70     2769.52    374.46 o 
 -30   2   8      215.48      204.93    232.13 o 
 -28   2   8      499.16      253.65    244.85 o 
 -26   2   8     1309.01     1375.98    276.12 o 
 -24   2   8    13759.66    13254.63   1145.27 o 
 -22   2   8    15806.21    17271.28    569.27 o 
 -20   2   8      912.39      829.83    164.24 o 
 -18   2   8    14900.27    13826.52    850.39 o 
 -16   2   8     5356.48     5234.61    245.41 o 
 -14   2   8      796.28      430.59     92.16 o 
 -12   2   8     8555.49     8086.39    239.08 o 
 -10   2   8      440.31      390.18     88.73 o 
  -8   2   8    32167.01    32155.33    534.42 o 
  -6   2   8      618.42      465.66     75.47 o 
  -4   2   8     6074.52     5416.40    163.41 o 
  -2   2   8     8680.90     9488.85    210.68 o 
   0   2   8       42.35      -68.21     64.09 o 
   2   2   8    24037.72    23197.66    335.82 o 
   4   2   8     3468.64     3655.03    161.69 o 
   6   2   8    17836.03    16991.02    449.66 o 
   8   2   8    20136.39    22201.07    832.27 o 
  10   2   8     4781.82     4681.11    231.68 o 
  12   2   8     7833.00     8278.66    310.91 o 
  14   2   8       76.35      -13.86    200.57 o 
  16   2   8      379.57      506.02    226.13 o 
  18   2   8     1764.92     1723.51    310.21 o 
  20   2   8      567.90      414.18    243.53 o 
  22   2   8     3799.86     4276.39    669.47 o 
  24   2   8      441.32      675.92    260.20 o 
  26   2   8      223.54      456.97    260.14 o 
  28   2   8     1095.48     1297.24    324.78 o 
  30   2   8      114.54     -188.40    259.39 o 
  32   2   8      661.25      639.51    330.78 o 
  34   2   8      115.74       50.76    256.02 o 
 -41   3   8      641.97     1165.95    379.27 o 
 -39   3   8      418.14      363.42    276.07 o 
 -37   3   8      289.08      245.86    299.31 o 
 -35   3   8     1580.73     1203.72    314.68 o 
 -33   3   8      248.83      255.70    224.02 o 
 -31   3   8      844.97     1005.42    311.20 o 
 -29   3   8     1072.17      992.64    276.38 o 
 -27   3   8     2205.34     1960.28    451.96 o 
 -25   3   8     9481.30     9052.90    445.64 o 
 -23   3   8      306.84       25.10    138.15 o 
 -21   3   8    13437.41    13623.21    611.23 o 
 -19   3   8     9726.19     9253.16    421.54 o 
 -17   3   8      715.11      656.74    230.60 o 
 -15   3   8     8752.42     8438.08    371.12 o 
 -13   3   8      865.19      795.84    105.11 o 
 -11   3   8     6994.30     6271.24    267.30 o 
  -9   3   8      676.72      772.59     79.31 o 
  -7   3   8     7653.53     8123.73    200.33 o 
  -5   3   8    25820.66    28174.59    382.32 o 
  -3   3   8      957.73      863.44     92.56 o 
  -1   3   8     7706.33     7318.67    216.02 o 
   1   3   8    10433.72     9909.40    247.17 o 
   3   3   8       41.34       14.05     76.32 o 
   5   3   8    11905.42    13072.88    411.96 o 
   7   3   8        6.44     -103.69     80.43 o 
   9   3   8     9102.46     8226.97    268.36 o 
  11   3   8      298.24      414.01    103.03 o 
  13   3   8     1523.95     1454.62    356.15 o 
  15   3   8     1410.85     1509.30    297.05 o 
  17   3   8      619.29      483.80    233.08 o 
  19   3   8     4185.34     4237.71    445.14 o 
  21   3   8      514.46      309.02    252.99 o 
  23   3   8      212.69       29.83    210.39 o 
  25   3   8     1789.08     2033.86    376.95 o 
  27   3   8      853.08      795.51    333.55 o 
  29   3   8      139.39      284.67    263.41 o 
  31   3   8      168.54      115.07    267.23 o 
  33   3   8       58.27       83.47    342.41 o 
 -40   4   8        0.44      -91.18    348.17 o 
 -38   4   8      378.97      173.22    302.24 o 
 -36   4   8       25.96      177.94    245.09 o 
 -34   4   8     1167.86      976.75    302.98 o 
 -32   4   8      788.16      881.34    291.14 o 
 -30   4   8       65.90       93.18    214.89 o 
 -28   4   8     2353.82     2992.95    362.00 o 
 -26   4   8      979.83     1053.38    295.89 o 
 -24   4   8     1345.75     1469.10    221.64 o 
 -22   4   8     1109.30      979.00    187.60 o 
 -20   4   8       19.02      -17.28    132.24 o 
 -18   4   8    13155.26    13215.50    597.72 o 
 -16   4   8     1160.30     1163.57    178.20 o 
 -14   4   8     4229.22     3994.38    233.36 o 
 -12   4   8     1611.02     1644.88    163.03 o 
 -10   4   8      428.43      450.45    114.74 o 
  -8   4   8    24292.39    23313.99    418.45 o 
  -6   4   8     1167.42     1074.99    115.60 o 
  -4   4   8     2755.61     2668.18    157.32 o 
  -2   4   8     7931.85     8144.67    314.47 o 
   0   4   8     1028.50     1020.13    108.02 o 
   2   4   8     6459.87     6828.31    225.98 o 
   4   4   8       73.86       94.80     89.02 o 
   6   4   8      371.79      221.43     93.07 o 
   8   4   8     6446.52     5922.01    262.34 o 
  10   4   8      206.43      -66.03     98.56 o 
  12   4   8      996.19      914.82    125.34 o 
  14   4   8     1184.50      785.60    240.94 o 
  16   4   8     3452.24     3579.01    403.33 o 
  18   4   8      989.12     1096.02    292.92 o 
  20   4   8      529.60      287.27    293.97 o 
  22   4   8     2198.47     1855.71    335.94 o 
  24   4   8     1340.14     1772.87    396.70 o 
  26   4   8      193.76       63.03    261.01 o 
  28   4   8      350.76      568.53    343.32 o 
  30   4   8        0.69       89.12    238.23 o 
  32   4   8       16.28      156.66    266.46 o 
 -39   5   8      196.41      446.35    288.34 o 
 -37   5   8        5.82     -264.24    195.11 o 
 -35   5   8      210.71      264.75    371.63 o 
 -33   5   8       82.10      136.05    204.40 o 
 -31   5   8     1670.01     1949.63    367.10 o 
 -29   5   8      556.79      657.53    271.13 o 
 -27   5   8      398.56      395.56    213.61 o 
 -25   5   8     2812.00     2787.94    284.43 o 
 -23   5   8      205.15      109.17    150.15 o 
 -21   5   8     5596.02     5238.95    341.61 o 
 -19   5   8     4572.28     4526.11    313.09 o 
 -17   5   8      608.99      677.25    170.55 o 
 -15   5   8     1280.23     1363.17    206.72 o 
 -13   5   8      196.20      103.96    111.15 o 
 -11   5   8     4553.43     4378.14    252.17 o 
  -9   5   8     5709.83     5446.41    272.53 o 
  -7   5   8     5191.94     5277.30    395.36 o 
  -5   5   8    29112.66    31024.29   1386.91 o 
  -3   5   8      990.74      899.34    111.49 o 
  -1   5   8     6315.79     6557.42    340.51 o 
   1   5   8      931.21      807.49    160.27 o 
   3   5   8      609.23      745.08    168.58 o 
   5   5   8     2731.15     3246.25    255.59 o 
   7   5   8      344.92      366.26    145.20 o 
   9   5   8     1477.29     1539.60    167.30 o 
  11   5   8       93.90       35.26    105.19 o 
  13   5   8     2309.09     2107.66    237.65 o 
  15   5   8      717.56      897.79    247.43 o 
  17   5   8       29.14      -94.97    207.39 o 
  19   5   8     1520.66     1553.28    328.36 o 
  21   5   8     1784.01     1908.20    359.09 o 
  23   5   8      493.73      533.53    285.02 o 
  25   5   8     1305.05      731.66    400.67 o 
  27   5   8       46.22      -94.89    247.92 o 
  29   5   8       20.61      281.51    287.07 o 
  31   5   8        1.17      -94.42    265.13 o 
 -36   6   8       95.50      215.35    280.55 o 
 -34   6   8       75.46        8.85    247.51 o 
 -32   6   8       96.00        2.99    227.67 o 
 -30   6   8      107.14      338.36    250.08 o 
 -28   6   8     1640.10     1319.70    319.89 o 
 -26   6   8       78.61      281.64    272.42 o 
 -24   6   8     5266.89     5529.23    596.89 o 
 -22   6   8     4179.28     3893.11    417.94 o 
 -20   6   8      245.37      303.52    164.65 o 
 -18   6   8     1930.34     1847.95    232.12 o 
 -16   6   8      131.58      126.89    142.62 o 
 -14   6   8      251.88      204.05    149.22 o 
 -12   6   8     1221.07     1452.37    178.63 o 
 -10   6   8     1117.53     1307.21    187.54 o 
  -8   6   8    13133.82    12541.61    651.86 o 
  -6   6   8     1242.85     1413.77    188.99 o 
  -4   6   8     7076.43     7557.13    521.53 o 
  -2   6   8     8313.67     9092.41    373.99 o 
   0   6   8      114.13       74.10    148.07 o 
   2   6   8     3489.83     3024.36    260.24 o 
   4   6   8     1817.78     1819.06    229.60 o 
   6   6   8        8.28       37.54    113.35 o 
   8   6   8      557.22      503.08    165.16 o 
  10   6   8       64.53       28.87    119.40 o 
  12   6   8     1627.48     1606.47    182.69 o 
  14   6   8      730.01      893.65    193.15 o 
  16   6   8      327.71      522.63    253.82 o 
  18   6   8     1509.45     1884.20    372.16 o 
  20   6   8        7.68      208.32    241.97 o 
  22   6   8     1420.98     1148.35    312.98 o 
  24   6   8      537.11      499.68    256.78 o 
  26   6   8      337.87      246.28    244.30 o 
  28   6   8      127.44      285.26    315.48 o 
 -33   7   8        0.53       21.01    216.20 o 
 -31   7   8      236.89      103.37    219.25 o 
 -29   7   8       23.91       -7.50    277.84 o 
 -27   7   8      457.67      740.25    313.20 o 
 -25   7   8     1401.64     1210.52    282.28 o 
 -23   7   8       23.48       10.06    209.77 o 
 -21   7   8     2083.60     2297.91    368.99 o 
 -19   7   8     1363.77     1159.93    287.71 o 
 -17   7   8      257.64      101.08    207.79 o 
 -15   7   8       87.62       12.37    158.22 o 
 -13   7   8        7.28       74.83    172.93 o 
 -11   7   8     1819.05     1500.26    222.23 o 
  -9   7   8     2027.19     2352.23    281.71 o 
  -7   7   8     3996.02     4245.75    271.23 o 
  -5   7   8     3933.09     3919.18    268.66 o 
  -3   7   8      266.04      400.19    143.22 o 
  -1   7   8      580.81      501.02    136.89 o 
   1   7   8     1943.27     2236.56    263.68 o 
   3   7   8      118.45       98.88    144.11 o 
   5   7   8      485.95      312.87    199.86 o 
   7   7   8      251.05      163.50    142.80 o 
   9   7   8     1485.56     1648.67    231.75 o 
  11   7   8      773.83      976.60    196.24 o 
  13   7   8      187.11      276.62    213.46 o 
  15   7   8     2100.04     2105.51    349.06 o 
  17   7   8      312.07      432.21    261.21 o 
  19   7   8      132.76       43.53    233.33 o 
  21   7   8      195.14      272.15    283.49 o 
  23   7   8      164.48      303.21    261.71 o 
  25   7   8      500.62      511.03    276.54 o 
 -28   8   8      279.31      179.57    260.85 o 
 -26   8   8       12.09      125.13    243.49 o 
 -24   8   8      218.48      336.00    249.12 o 
 -22   8   8      672.22      569.46    267.39 o 
 -20   8   8        1.30      -84.56    221.02 o 
 -18   8   8      314.33      191.32    262.65 o 
 -16   8   8      207.11      392.13    233.14 o 
 -14   8   8       63.45      -31.14    164.80 o 
 -12   8   8      207.68      303.09    214.90 o 
 -10   8   8       35.08       78.10    143.87 o 
  -8   8   8      452.75      234.38    160.38 o 
  -6   8   8       91.72       37.56    178.65 o 
  -4   8   8      553.38      614.25    200.59 o 
  -2   8   8      370.22      269.19    193.35 o 
   0   8   8        2.49      -33.51    181.95 o 
   2   8   8      717.07      735.66    209.13 o 
   4   8   8       48.71       17.01    164.03 o 
   6   8   8     1281.29     1154.58    405.02 o 
   8   8   8      528.04      421.29    198.46 o 
  10   8   8       45.81       -0.37    182.73 o 
  12   8   8      776.75      886.42    303.06 o 
  14   8   8       64.73       61.84    246.80 o 
  16   8   8      231.60        7.07    233.00 o 
  18   8   8      227.19      263.20    210.09 o 
  20   8   8       67.08      153.13    297.13 o 
 -23   9   8       80.25      198.40    240.40 o 
 -21   9   8      581.74      512.85    315.29 o 
 -19   9   8      496.93      835.37    286.32 o 
 -17   9   8      261.81      600.64    249.56 o 
 -15   9   8      357.25      470.60    248.41 o 
 -13   9   8       14.89     -126.93    249.58 o 
 -11   9   8       32.84      107.81    192.04 o 
  -9   9   8      115.38      232.85    260.67 o 
  -7   9   8       34.29     -129.86    188.73 o 
  -5   9   8      618.59      657.15    203.82 o 
  -3   9   8      120.76      118.79    190.76 o 
  -1   9   8      340.98      397.77    175.54 o 
   1   9   8      119.96     -108.83    190.68 o 
   3   9   8      513.46      410.65    192.50 o 
   5   9   8     1022.58      989.48    312.26 o 
   7   9   8        0.94       68.46    184.40 o 
   9   9   8      601.41      335.48    198.25 o 
  11   9   8       91.53      -86.99    170.94 o 
  13   9   8       16.70        4.20    229.85 o 
  15   9   8       62.74      -49.36    378.41 o 
 -14  10   8      450.15      731.22    260.57 o 
 -12  10   8      432.79      758.22    324.07 o 
 -10  10   8      229.91      275.14    226.44 o 
  -8  10   8      179.18       61.46    263.30 o 
  -6  10   8      214.04      493.96    215.43 o 
  -4  10   8      225.49      299.06    197.05 o 
  -2  10   8      239.26      489.81    206.08 o 
   0  10   8      184.74      301.24    198.51 o 
   2  10   8      658.98      814.72    257.81 o 
   4  10   8        0.27       55.65    280.38 o 
   6  10   8      653.20      854.36    243.35 o 
   8  10   8      406.96      949.98    301.13 o 
 -43   1   9        2.16      -65.65    231.98 o 
 -41   1   9       73.31      288.73    325.98 o 
 -39   1   9        2.34     -227.15    229.23 o 
 -37   1   9      416.77      254.64    304.44 o 
 -35   1   9       18.20      218.86    261.10 o 
 -33   1   9      684.02      538.32    275.10 o 
 -31   1   9      918.46      983.97    299.09 o 
 -29   1   9       96.63      979.90    400.18 o 
 -27   1   9      664.23      566.73    293.57 o 
 -25   1   9      339.83      413.46    167.16 o 
 -23   1   9     1458.01     1039.41    198.64 o 
 -21   1   9       55.92       42.60    122.51 o 
 -19   1   9      111.98       63.07    119.78 o 
 -17   1   9     8151.37     9269.76    333.21 o 
 -15   1   9       41.49       88.18    104.51 o 
 -13   1   9        0.71      -10.02     74.25 o 
 -11   1   9     3621.81     3851.07    133.08 o 
  -9   1   9     4407.78     4504.24    179.16 o 
  -7   1   9      556.16      434.17     74.91 o 
  -5   1   9     6811.67     7488.51    199.08 o 
  -3   1   9     4289.72     3999.22    140.09 o 
  -1   1   9      147.16       11.20     62.04 o 
   1   1   9      506.22      687.38     73.37 o 
   3   1   9       87.45       -8.55     75.84 o 
   5   1   9      880.21      567.56    172.74 o 
   7   1   9       10.16      -84.23    202.28 o 
   9   1   9        2.15       11.40    159.01 o 
  11   1   9       82.06      408.93    195.77 o 
  13   1   9      906.22      893.08    232.63 o 
  15   1   9      380.38      271.41    214.88 o 
  17   1   9      591.43      782.40    256.59 o 
  19   1   9      762.41      706.51    280.01 o 
  21   1   9       25.06      117.31    226.17 o 
  23   1   9        8.35      -55.31    249.36 o 
  25   1   9       70.55      -24.67    233.64 o 
  27   1   9      101.76     -155.85    275.78 o 
  29   1   9       84.15     -301.72    287.37 o 
  31   1   9      111.63     -134.75    297.83 o 
  33   1   9        2.20     -176.68    301.88 o 
 -42   2   9        1.79      434.32    296.87 o 
 -40   2   9       33.13       45.09    268.11 o 
 -38   2   9       71.88       75.02    218.47 o 
 -36   2   9       42.31      -39.48    240.12 o 
 -34   2   9     1073.90     1663.67    379.15 o 
 -32   2   9      535.84      574.52    268.86 o 
 -30   2   9        9.39      131.21    278.72 o 
 -28   2   9        1.48      -31.88    202.22 o 
 -26   2   9     1599.87     1902.10    249.32 o 
 -24   2   9      115.79      263.65    179.61 o 
 -22   2   9     4185.37     4107.44    312.28 o 
 -20   2   9      523.49      468.75    153.76 o 
 -18   2   9      195.80      111.25    106.64 o 
 -16   2   9     9451.81     9255.46    325.17 o 
 -14   2   9     1079.97      914.63    115.80 o 
 -12   2   9     1564.76     1516.36    137.31 o 
 -10   2   9     1239.07     1173.33     91.94 o 
  -8   2   9     2170.64     2057.40    111.93 o 
  -6   2   9     4851.93     5139.64    163.63 o 
  -4   2   9       17.51       58.24     65.05 o 
  -2   2   9      799.57      756.00     84.55 o 
   0   2   9     1310.94     1512.42    110.20 o 
   2   2   9      113.07       67.19     70.13 o 
   4   2   9      125.84       -4.67     69.90 o 
   6   2   9      552.40      620.35    118.32 o 
   8   2   9     1336.88     1165.49    146.70 o 
  10   2   9      297.23      181.87    186.28 o 
  12   2   9       81.72       -6.74    271.23 o 
  14   2   9      448.49      333.07    213.59 o 
  16   2   9       96.49       33.96    244.09 o 
  18   2   9       26.38     -151.09    194.70 o 
  20   2   9       52.87       74.41    220.33 o 
  22   2   9      109.55      241.85    306.28 o 
  24   2   9        9.41      -69.17    296.56 o 
  26   2   9       10.50      -87.45    287.92 o 
  28   2   9       25.11      -28.28    280.42 o 
  30   2   9        1.41      -77.79    335.52 o 
  32   2   9        6.48      142.11    300.98 o 
  34   2   9       11.42      186.40    277.35 o 
 -41   3   9        0.67      119.12    280.42 o 
 -39   3   9        2.52        8.75    262.10 o 
 -37   3   9       98.71     -192.71    254.29 o 
 -35   3   9      303.62      345.20    297.84 o 
 -33   3   9      464.32      252.69    292.03 o 
 -31   3   9       45.16      -21.22    207.95 o 
 -29   3   9      522.17      295.95    246.07 o 
 -27   3   9      598.22      534.81    226.60 o 
 -25   3   9        0.54       -9.09    161.05 o 
 -23   3   9       20.63      154.38    156.18 o 
 -21   3   9       84.62      212.03    162.10 o 
 -19   3   9       32.48      123.64    134.93 o 
 -17   3   9      204.74      127.95    127.56 o 
 -15   3   9      566.31      588.42    116.60 o 
 -13   3   9      278.24      242.40     84.77 o 
 -11   3   9      166.32       -1.20     80.74 o 
  -9   3   9       28.28      -74.86     64.26 o 
  -7   3   9     1341.85     1053.79     96.45 o 
  -5   3   9        1.82       20.98     62.21 o 
  -3   3   9     3138.13     3046.56    143.55 o 
  -1   3   9       42.07       34.85     69.67 o 
   1   3   9     1269.50     1436.91    120.96 o 
   3   3   9      568.93      638.13     93.33 o 
   5   3   9      633.13      618.40     98.52 o 
   7   3   9      353.67      367.23     97.91 o 
   9   3   9      202.89      238.39    119.00 o 
  11   3   9      259.71      276.94    255.40 o 
  13   3   9       32.30      -24.65    240.09 o 
  15   3   9      164.78      143.80    202.19 o 
  17   3   9      253.34      205.08    257.16 o 
  19   3   9      188.25       99.93    256.43 o 
  21   3   9        0.51     -130.77    277.75 o 
  23   3   9      196.53      117.05    254.26 o 
  25   3   9       56.81     -113.95    259.03 o 
  27   3   9       22.17       60.89    257.93 o 
  29   3   9        7.23       21.86    246.22 o 
  31   3   9       29.77       13.77    285.40 o 
  33   3   9        1.03       98.79    263.33 o 
 -40   4   9       67.46       24.37    288.39 o 
 -38   4   9        0.35      122.39    238.03 o 
 -36   4   9        8.39       55.23    236.53 o 
 -34   4   9       12.91       24.47    202.26 o 
 -32   4   9      691.73      744.05    263.78 o 
 -30   4   9       57.06       20.80    211.71 o 
 -28   4   9      210.62      126.35    312.36 o 
 -26   4   9     3030.66     2593.69    284.29 o 
 -24   4   9     2344.76     2283.27    249.74 o 
 -22   4   9       29.59      -54.48    135.79 o 
 -20   4   9      190.15      139.52    146.41 o 
 -18   4   9      651.51      532.54    168.04 o 
 -16   4   9       23.11     -103.74    122.29 o 
 -14   4   9      115.79       27.85     89.43 o 
 -12   4   9       52.43       70.79     84.48 o 
 -10   4   9        1.17      -63.22     93.67 o 
  -8   4   9      838.97      723.33     91.17 o 
  -6   4   9     2637.93     2464.52    138.39 o 
  -4   4   9     2406.53     2534.69    146.62 o 
  -2   4   9     8158.75     8656.45    239.28 o 
   0   4   9      296.78       72.56     87.37 o 
   2   4   9     4984.97     5096.52    208.36 o 
   4   4   9        4.92      -96.84     77.78 o 
   6   4   9       19.19      -38.61     80.50 o 
   8   4   9      177.18       56.53     79.56 o 
  10   4   9      342.07      192.45    157.53 o 
  12   4   9     1415.24     1493.15    303.66 o 
  14   4   9      310.60      321.86    207.85 o 
  16   4   9        4.80       37.98    199.48 o 
  18   4   9      169.54      270.20    247.39 o 
  20   4   9      549.45       90.72    286.03 o 
  22   4   9       11.30      282.74    269.74 o 
  24   4   9      241.15       81.50    253.71 o 
  26   4   9       43.86       82.55    235.38 o 
  28   4   9       92.53        8.91    231.67 o 
  30   4   9       63.21      281.42    359.21 o 
 -37   5   9       12.25      -39.02    298.53 o 
 -35   5   9        4.27       59.03    254.27 o 
 -33   5   9       66.84      -69.36    255.74 o 
 -31   5   9      193.71      121.93    207.86 o 
 -29   5   9       73.55       53.73    225.95 o 
 -27   5   9      780.94      821.09    219.55 o 
 -25   5   9       17.40       64.74    166.11 o 
 -23   5   9      847.49      909.79    217.99 o 
 -21   5   9      336.51      409.02    172.26 o 
 -19   5   9      879.92      802.14    186.25 o 
 -17   5   9     2572.33     2522.79    258.13 o 
 -15   5   9       24.01     -104.69    114.85 o 
 -13   5   9       14.15        2.49    107.28 o 
 -11   5   9      226.88       97.20    122.29 o 
  -9   5   9      921.57      903.69    153.70 o 
  -7   5   9       93.96       37.67     90.09 o 
  -5   5   9     8490.62     8229.46    388.45 o 
  -3   5   9      352.99      237.30    130.42 o 
  -1   5   9     3422.75     3349.69    198.97 o 
   1   5   9       58.76       23.12    111.93 o 
   3   5   9     1845.47     1728.47    176.94 o 
   5   5   9      209.31      339.17    117.65 o 
   7   5   9     1652.30     1557.50    282.91 o 
   9   5   9      332.86      428.45    152.37 o 
  11   5   9      722.64      956.92    285.48 o 
  13   5   9      130.37      139.32    209.24 o 
  15   5   9     1184.32     1627.79    344.90 o 
  17   5   9      216.56       80.45    201.62 o 
  19   5   9      101.94      381.38    309.66 o 
  21   5   9      995.90     1177.29    397.77 o 
  23   5   9       24.78     -160.01    291.64 o 
  25   5   9      270.39      370.22    290.38 o 
  27   5   9       43.29      131.01    270.10 o 
  29   5   9      227.95      234.02    299.76 o 
 -36   6   9        1.78     -186.79    248.53 o 
 -34   6   9       86.42       34.33    217.61 o 
 -32   6   9      196.21      205.47    304.61 o 
 -30   6   9       94.61      307.31    251.15 o 
 -28   6   9        1.29      161.23    213.18 o 
 -26   6   9       22.89      195.13    238.85 o 
 -24   6   9      483.17      355.63    224.80 o 
 -22   6   9      976.80      964.97    206.92 o 
 -20   6   9     1213.73     1406.53    219.27 o 
 -18   6   9      987.95      871.10    220.11 o 
 -16   6   9       44.93       -8.37    138.42 o 
 -14   6   9      128.68       61.45    117.03 o 
 -12   6   9       28.24      108.86    120.40 o 
 -10   6   9       15.44     -108.89    116.16 o 
  -8   6   9      608.17      514.01    141.18 o 
  -6   6   9      489.00      373.07    129.46 o 
  -4   6   9      452.92      523.50    150.07 o 
  -2   6   9      779.22      686.54    158.45 o 
   0   6   9        9.01      -24.31    106.25 o 
   2   6   9      360.52      241.69    137.29 o 
   4   6   9       33.28      -64.82    130.72 o 
   6   6   9      277.93      125.48    125.90 o 
   8   6   9       59.27       90.34    116.88 o 
  10   6   9       33.02       18.33    155.09 o 
  12   6   9      285.57      246.83    254.02 o 
  14   6   9        9.59     -122.96    197.21 o 
  16   6   9       79.89       16.84    217.06 o 
  18   6   9      769.99      887.29    279.02 o 
  20   6   9       20.11      212.42    229.41 o 
  22   6   9      201.09      412.13    322.79 o 
  24   6   9       31.89      101.10    257.38 o 
  26   6   9       18.23       61.07    256.67 o 
 -33   7   9      306.76       28.99    299.17 o 
 -31   7   9       34.51     -117.78    233.17 o 
 -29   7   9       83.59     -254.09    215.47 o 
 -27   7   9       22.57       71.24    229.74 o 
 -25   7   9      113.54      251.55    232.56 o 
 -23   7   9        5.12       -7.06    201.98 o 
 -21   7   9     1643.68     1402.47    340.23 o 
 -19   7   9      831.05      822.55    271.46 o 
 -17   7   9      254.82      200.67    186.80 o 
 -15   7   9      278.42      448.57    215.28 o 
 -13   7   9      259.99      314.02    151.05 o 
 -11   7   9       28.97     -114.17    115.84 o 
  -9   7   9      656.73      622.42    153.27 o 
  -7   7   9       96.18       35.85    126.58 o 
  -5   7   9      528.49      550.63    149.48 o 
  -3   7   9        2.98       63.19    131.47 o 
  -1   7   9      439.45      235.33    134.64 o 
   1   7   9      647.73      730.61    168.92 o 
   3   7   9      960.47     1047.38    222.58 o 
   5   7   9      979.12      845.44    203.76 o 
   7   7   9       83.46     -132.83    125.97 o 
   9   7   9      147.89      136.58    162.32 o 
  11   7   9        1.14      -31.29    173.35 o 
  13   7   9      372.03      439.27    229.99 o 
  15   7   9      439.88      699.61    323.88 o 
  17   7   9       35.78      376.16    297.86 o 
  19   7   9       22.17      131.60    220.63 o 
  21   7   9       17.90      -47.08    196.14 o 
  23   7   9        1.15      385.54    267.09 o 
 -28   8   9      121.06      316.63    280.34 o 
 -26   8   9       74.09      193.53    233.80 o 
 -24   8   9      126.57      102.26    199.16 o 
 -22   8   9      243.16      414.44    301.84 o 
 -20   8   9       84.23      267.85    242.77 o 
 -18   8   9      921.61      811.42    256.95 o 
 -16   8   9      100.23       -8.98    254.65 o 
 -14   8   9      102.66       60.82    243.07 o 
 -12   8   9      366.26      555.76    229.65 o 
 -10   8   9      615.10      320.90    160.05 o 
  -8   8   9     1231.36     1440.89    243.17 o 
  -6   8   9        2.01        3.30    164.27 o 
  -4   8   9      237.71      228.25    175.46 o 
  -2   8   9       14.15      -14.06    162.22 o 
   0   8   9        2.45      -62.03    185.07 o 
   2   8   9        4.32       17.63    173.33 o 
   4   8   9      880.58      848.04    200.01 o 
   6   8   9        2.29     -113.25    191.39 o 
   8   8   9      606.83      501.90    208.86 o 
  10   8   9      272.27      310.58    196.05 o 
  12   8   9      649.52      697.30    269.27 o 
  14   8   9        2.50      249.50    279.03 o 
  16   8   9       38.37       79.89    283.97 o 
  18   8   9       35.09      315.63    242.08 o 
  20   8   9       20.16      170.68    220.48 o 
 -23   9   9      141.79     -260.61    283.90 o 
 -21   9   9      242.09       83.19    213.78 o 
 -19   9   9       34.49       31.07    213.03 o 
 -17   9   9      103.95      296.65    258.99 o 
 -15   9   9      381.41      535.51    237.10 o 
 -13   9   9       42.15      137.75    238.96 o 
 -11   9   9      395.51      347.38    227.47 o 
  -9   9   9        0.74      -97.61    148.26 o 
  -7   9   9      698.41      726.32    227.61 o 
  -5   9   9      584.32      681.11    211.36 o 
  -3   9   9      397.10      124.66    187.64 o 
  -1   9   9      512.98      660.00    212.92 o 
   1   9   9       18.53      178.32    191.26 o 
   3   9   9      179.59      507.08    286.61 o 
   5   9   9      413.38      712.98    270.79 o 
   7   9   9       25.64       37.03    167.14 o 
   9   9   9       95.37      161.64    208.96 o 
  11   9   9      103.88       30.00    283.08 o 
  13   9   9       57.18      311.15    335.34 o 
 -12  10   9        6.64        8.90    209.44 o 
 -10  10   9      212.77      786.30    332.75 o 
  -8  10   9      186.67       76.27    205.52 o 
  -6  10   9       13.14       80.11    177.70 o 
  -4  10   9      244.58      180.70    216.81 o 
  -2  10   9      572.18      756.02    236.58 o 
   0  10   9      152.57      361.79    213.49 o 
   2  10   9      135.89       81.59    191.30 o 
   4  10   9       34.05       54.44    235.17 o 
 -42   0  10      161.83      274.37    345.02 o 
 -40   0  10      579.29      453.90    379.38 o 
 -38   0  10     2301.52     3769.57    694.88 o 
 -36   0  10       65.56      117.59    428.25 o 
 -34   0  10      649.07      596.65    359.05 o 
 -32   0  10     2267.53     1986.89    476.64 o 
 -30   0  10       27.21       89.04    302.92 o 
 -28   0  10      983.38      661.97    347.92 o 
 -26   0  10      264.61      -44.52    268.56 o 
 -24   0  10     3756.96     2959.85    374.78 o 
 -22   0  10     6751.58     6503.28    454.01 o 
 -20   0  10      171.58      497.67    197.45 o 
 -18   0  10     2768.98     2246.50    279.09 o 
 -16   0  10      140.35      214.08    163.73 o 
 -14   0  10    17353.50    15966.53    422.97 o 
 -12   0  10     5822.72     7204.50    276.73 o 
 -10   0  10      359.23      389.41    113.50 o 
  -8   0  10     4681.82     4338.41    230.31 o 
  -6   0  10       17.43       21.22     94.59 o 
  -4   0  10    40048.35    40265.32    619.45 o 
  -2   0  10     4520.55     4228.29    211.52 o 
   0   0  10    20682.91    24333.94    480.04 o 
   2   0  10    11741.89    10655.94    652.78 o 
   4   0  10      598.62      157.27    272.92 o 
   6   0  10      302.88      338.73    253.56 o 
   8   0  10    31228.89    30518.06   1222.33 o 
  10   0  10     1192.25     1613.80    456.80 o 
  12   0  10    25789.96    26132.00   1269.27 o 
  14   0  10     1166.78      933.44    461.16 o 
  16   0  10     3076.69     3197.12    551.64 o 
  18   0  10      238.91     1119.26    416.15 o 
  20   0  10      984.42     1151.20    431.15 o 
  22   0  10     1180.96      865.21    411.80 o 
  24   0  10       22.53      -72.10    343.57 o 
  26   0  10      417.70       45.97    501.32 o 
  28   0  10       41.52      -80.33    374.54 o 
  30   0  10      111.84      234.21    547.29 o 
  32   0  10      286.08      -16.94    532.29 o 
 -43   1  10       77.38      165.78    323.40 o 
 -41   1  10      623.68      996.85    374.13 o 
 -39   1  10      162.78      256.38    270.44 o 
 -37   1  10     1726.72     2178.94    414.13 o 
 -35   1  10     2223.32     2687.87    417.95 o 
 -33   1  10      612.91      874.85    308.99 o 
 -31   1  10     1303.98     1068.26    284.01 o 
 -29   1  10       15.19       72.38    270.23 o 
 -27   1  10       94.41      219.24    216.30 o 
 -25   1  10     1907.13     1682.39    253.65 o 
 -23   1  10     3499.79     3524.15    256.05 o 
 -21   1  10     7789.20     7448.19    329.59 o 
 -19   1  10      384.06      199.09    125.73 o 
 -17   1  10     1660.85     1147.26    159.50 o 
 -15   1  10     6741.89     6533.13    238.81 o 
 -13   1  10     2108.73     2046.46    111.64 o 
 -11   1  10    13039.60    12813.35    249.36 o 
  -9   1  10     1998.17     2021.18    115.93 o 
  -7   1  10    18534.97    18329.88    553.53 o 
  -5   1  10     9143.25     9824.93    224.81 o 
  -3   1  10     4118.17     4380.77    157.26 o 
  -1   1  10    14567.60    14256.24    255.65 o 
   1   1  10     1721.84     1451.70    125.52 o 
   3   1  10     4253.88     3766.67    180.01 o 
   5   1  10     3801.53     4149.65    354.34 o 
   7   1  10     1154.09      997.30    228.45 o 
   9   1  10     8883.00     8802.32    510.69 o 
  11   1  10     4374.90     4791.83    816.34 o 
  13   1  10     7259.58     7484.98    528.95 o 
  15   1  10     4937.14     5458.72    502.80 o 
  17   1  10      158.77      451.62    321.91 o 
  19   1  10     1053.98     1353.40    312.08 o 
  21   1  10       70.82      161.60    240.87 o 
  23   1  10      429.51      143.83    272.25 o 
  25   1  10      184.36      188.29    256.53 o 
  27   1  10      464.76      300.43    283.31 o 
  29   1  10      695.14      670.79    395.61 o 
  31   1  10       71.47     -317.93    362.99 o 
  33   1  10       79.57      217.54    335.85 o 
 -42   2  10       42.92      176.32    247.43 o 
 -40   2  10      507.29      895.40    372.53 o 
 -38   2  10     1351.75     1915.04    417.59 o 
 -36   2  10      422.59      394.69    277.40 o 
 -34   2  10     4651.45     4354.62    498.26 o 
 -32   2  10      103.75      219.26    226.70 o 
 -30   2  10     1659.44     1382.88    321.87 o 
 -28   2  10      197.18       46.48    264.61 o 
 -26   2  10      398.07      335.78    179.28 o 
 -24   2  10     4580.22     4606.43    343.33 o 
 -22   2  10     2496.85     2499.45    251.81 o 
 -20   2  10     4412.25     4804.27    270.28 o 
 -18   2  10     5607.67     5320.72    276.37 o 
 -16   2  10       95.85       48.35     94.73 o 
 -14   2  10    18318.12    15830.66    363.64 o 
 -12   2  10     4532.97     4594.84    206.03 o 
 -10   2  10    11872.78    12971.41    251.76 o 
  -8   2  10    10596.32    10757.66    240.04 o 
  -6   2  10     1359.98     1497.24    113.87 o 
  -4   2  10     6493.87     6310.36    264.33 o 
  -2   2  10      801.11      976.09     96.54 o 
   0   2  10     2940.03     2837.89    142.01 o 
   2   2  10    15722.86    16067.67    310.15 o 
   4   2  10     2023.52     1691.04    112.00 o 
   6   2  10     2284.36     1380.78    397.66 o 
   8   2  10      366.37      471.25    196.46 o 
  10   2  10     4800.02     4742.78    409.18 o 
  12   2  10     3687.65     3638.78    404.06 o 
  14   2  10        4.82      -62.63    200.63 o 
  16   2  10     1223.57     1336.44    318.57 o 
  18   2  10     1633.22     1713.84    328.93 o 
  20   2  10       81.58       -7.61    301.77 o 
  22   2  10      536.79      672.83    274.58 o 
  24   2  10      137.31     -102.86    261.18 o 
  26   2  10      705.98      376.21    316.72 o 
  28   2  10      210.09      125.98    283.36 o 
  30   2  10      230.16      206.72    316.49 o 
  32   2  10      365.72      390.57    319.20 o 
 -41   3  10      304.21      220.21    270.82 o 
 -39   3  10       34.90       -1.15    259.38 o 
 -37   3  10      635.83      747.43    285.44 o 
 -35   3  10      470.68      402.43    279.74 o 
 -33   3  10      660.00      613.84    476.64 o 
 -31   3  10     2909.70     2821.10    397.58 o 
 -29   3  10       33.38      132.12    233.80 o 
 -27   3  10     1617.65     1600.37    238.04 o 
 -25   3  10     3118.09     3211.15    298.89 o 
 -23   3  10       11.59       85.55    154.79 o 
 -21   3  10    19225.62    19412.72    803.67 o 
 -19   3  10     4350.76     4469.61    312.69 o 
 -17   3  10     6785.67     6565.18    431.99 o 
 -15   3  10     3852.75     4213.41    213.29 o 
 -13   3  10     2369.61     2375.03    161.98 o 
 -11   3  10     5732.74     5162.92    219.40 o 
  -9   3  10        3.41      -13.20     63.45 o 
  -7   3  10    12562.69    12098.91    266.87 o 
  -5   3  10     5336.95     5130.60    183.74 o 
  -3   3  10      240.86      121.27     78.79 o 
  -1   3  10     4560.06     4827.00    178.66 o 
   1   3  10     4002.17     4197.86    183.51 o 
   3   3  10     3205.13     3310.08    170.68 o 
   5   3  10     1654.32     1476.18    128.99 o 
   7   3  10     2021.66     1774.76    270.70 o 
   9   3  10     1437.01     1531.81    265.74 o 
  11   3  10      861.48      728.31    261.62 o 
  13   3  10     3202.96     3375.39    373.38 o 
  15   3  10     1427.12     1752.18    367.96 o 
  17   3  10        1.49      -77.07    234.77 o 
  19   3  10     1253.84      871.43    313.31 o 
  21   3  10      571.47      474.65    306.31 o 
  23   3  10      148.04       13.73    231.80 o 
  25   3  10      918.29      942.78    386.36 o 
  27   3  10       74.68      -53.68    278.39 o 
  29   3  10      511.56      296.82    325.21 o 
  31   3  10        7.51     -123.71    252.37 o 
 -40   4  10      105.54       -3.42    291.79 o 
 -38   4  10      176.80      266.19    251.10 o 
 -36   4  10        0.14       30.07    253.52 o 
 -34   4  10      932.95      946.81    387.60 o 
 -32   4  10      502.52      412.16    265.90 o 
 -30   4  10     3492.57     3980.22    458.44 o 
 -28   4  10     5107.53     5507.67    395.39 o 
 -26   4  10      522.17      565.43    193.79 o 
 -24   4  10     4019.61     4022.56    317.41 o 
 -22   4  10     3188.59     3135.92    339.38 o 
 -20   4  10     3528.75     4013.47    313.08 o 
 -18   4  10     5577.71     5433.71    350.28 o 
 -16   4  10     1550.09     1715.91    191.54 o 
 -14   4  10     7158.61     6924.33    269.77 o 
 -12   4  10      736.87      527.31    110.35 o 
 -10   4  10      423.08      516.57    112.39 o 
  -8   4  10    10631.29    10831.97    416.14 o 
  -6   4  10     1981.00     1860.14    133.34 o 
  -4   4  10     9224.07     9913.24    262.46 o 
  -2   4  10     4682.66     4898.78    198.45 o 
   0   4  10     1116.98     1136.18    120.64 o 
   2   4  10     1284.98     1415.65    130.71 o 
   4   4  10      565.39      378.43    111.13 o 
   6   4  10     3175.59     3401.45    182.18 o 
   8   4  10      275.19      173.47    134.91 o 
  10   4  10     1195.18     1370.69    292.34 o 
  12   4  10     1220.38     1116.95    294.88 o 
  14   4  10      118.16      195.43    241.82 o 
  16   4  10     2067.42     2483.53    405.22 o 
  18   4  10      689.56     1149.72    310.88 o 
  20   4  10        2.46      158.87    235.24 o 
  22   4  10      989.37     1418.89    343.20 o 
  24   4  10      245.52      202.56    305.58 o 
  26   4  10      359.03      378.85    297.58 o 
  28   4  10      207.45      247.04    310.20 o 
  30   4  10       20.03      181.42    309.99 o 
 -37   5  10      331.08      188.41    240.71 o 
 -35   5  10      118.66      400.74    318.45 o 
 -33   5  10      205.46      361.56    265.51 o 
 -31   5  10     1321.64     1067.77    286.11 o 
 -29   5  10       37.22       -5.56    278.43 o 
 -27   5  10     3623.29     3987.81    347.67 o 
 -25   5  10     4113.63     3830.06    330.22 o 
 -23   5  10      756.46      656.60    198.75 o 
 -21   5  10     2213.63     2356.73    261.69 o 
 -19   5  10      264.71       40.08    167.95 o 
 -17   5  10      465.72      422.53    154.25 o 
 -15   5  10      949.50      799.95    158.83 o 
 -13   5  10      536.37      440.70    133.71 o 
 -11   5  10     1452.80     1495.12    188.90 o 
  -9   5  10        2.44      -31.00     90.94 o 
  -7   5  10     5561.62     5884.05    251.06 o 
  -5   5  10    14346.16    14743.45    455.28 o 
  -3   5  10      727.39      615.22    128.34 o 
  -1   5  10     5637.61     5861.97    298.13 o 
   1   5  10       24.87     -143.58     99.86 o 
   3   5  10      777.74      762.53    148.32 o 
   5   5  10       19.10        1.57    122.53 o 
   7   5  10       45.18       -1.83    148.65 o 
   9   5  10     1472.61     1499.15    322.79 o 
  11   5  10      709.07      996.21    318.16 o 
  13   5  10     3350.75     2849.77    392.20 o 
  15   5  10     1909.60     1900.06    347.89 o 
  17   5  10      323.81      571.59    276.22 o 
  19   5  10     1533.49     1444.55    368.13 o 
  21   5  10      387.28      544.45    303.87 o 
  23   5  10       70.00      399.06    338.83 o 
  25   5  10      310.56      431.39    271.17 o 
  27   5  10        2.69     -100.09    463.58 o 
 -34   6  10      378.88      359.73    286.56 o 
 -32   6  10      161.56      274.33    272.35 o 
 -30   6  10      327.72      433.66    240.24 o 
 -28   6  10     1012.59      902.91    274.13 o 
 -26   6  10        2.59       66.25    179.08 o 
 -24   6  10     1710.85     1718.14    252.74 o 
 -22   6  10      552.95      728.17    215.53 o 
 -20   6  10      536.76      442.54    179.17 o 
 -18   6  10     1461.44     1410.65    214.36 o 
 -16   6  10      327.11      378.03    155.07 o 
 -14   6  10       14.19        5.88    115.90 o 
 -12   6  10       18.05      -20.25    111.63 o 
 -10   6  10     2037.79     1994.72    203.70 o 
  -8   6  10     4086.95     4019.22    263.34 o 
  -6   6  10     1083.61      936.90    161.00 o 
  -4   6  10     6713.61     6665.15    332.45 o 
  -2   6  10      535.97      561.70    153.89 o 
   0   6  10     1437.08     1464.15    165.54 o 
   2   6  10      779.32      608.30    153.27 o 
   4   6  10        0.90     -156.00    104.00 o 
   6   6  10       47.24       87.62    122.09 o 
   8   6  10      344.61      447.48    191.07 o 
  10   6  10     1241.28      987.61    276.12 o 
  12   6  10     1910.39     2213.56    339.55 o 
  14   6  10      380.61      424.55    255.01 o 
  16   6  10     2983.01     3128.84    443.89 o 
  18   6  10      939.13     1326.05    338.44 o 
  20   6  10       76.09      -42.47    249.04 o 
  22   6  10      234.47      446.00    329.12 o 
  24   6  10        0.20     -196.89    260.94 o 
 -31   7  10      316.52      396.67    405.75 o 
 -29   7  10       16.29     -107.58    237.95 o 
 -27   7  10      202.35      310.82    232.15 o 
 -25   7  10      313.68      391.94    231.90 o 
 -23   7  10       40.33       28.09    255.73 o 
 -21   7  10     1730.22     1531.95    308.33 o 
 -19   7  10     1494.42     1208.07    280.72 o 
 -17   7  10      467.02      709.81    264.99 o 
 -15   7  10      501.33      839.24    286.24 o 
 -13   7  10      149.19      115.80    146.08 o 
 -11   7  10      216.44      267.35    134.00 o 
  -9   7  10       78.85       -9.69    113.04 o 
  -7   7  10     2656.55     2502.30    239.65 o 
  -5   7  10     2790.47     3132.83    267.59 o 
  -3   7  10      170.53      182.70    140.99 o 
  -1   7  10     1281.54     1120.54    182.68 o 
   1   7  10     1900.74     2021.29    220.74 o 
   3   7  10       41.38      105.19    143.73 o 
   5   7  10     1373.14     1673.50    217.28 o 
   7   7  10      904.06     1121.41    234.31 o 
   9   7  10     1204.66     1720.00    359.02 o 
  11   7  10      335.35      355.11    287.24 o 
  13   7  10     1629.45     1838.71    382.32 o 
  15   7  10      740.58     1047.13    310.60 o 
  17   7  10        1.33      -74.73    202.05 o 
  19   7  10      106.14      227.07    246.16 o 
  21   7  10       40.78       62.33    261.53 o 
 -28   8  10      206.27      582.93    346.71 o 
 -26   8  10       20.07      -33.67    241.52 o 
 -24   8  10      271.81      364.84    269.96 o 
 -22   8  10      423.39      398.09    272.80 o 
 -20   8  10      716.02      843.23    293.91 o 
 -18   8  10     1539.19     2287.55    472.29 o 
 -16   8  10        0.16       -9.16    193.36 o 
 -14   8  10      472.65      436.91    282.47 o 
 -12   8  10       97.04      222.53    158.77 o 
 -10   8  10       64.56      -37.66    151.46 o 
  -8   8  10      565.77      625.86    206.76 o 
  -6   8  10      166.30       99.87    164.03 o 
  -4   8  10      852.00      712.20    205.13 o 
  -2   8  10     1616.42     2128.29    308.73 o 
   0   8  10        2.71        0.21    157.16 o 
   2   8  10     2218.11     2349.92    259.86 o 
   4   8  10       91.32      -49.23    153.80 o 
   6   8  10     1367.99     1396.18    332.63 o 
   8   8  10      112.00      690.82    235.09 o 
  10   8  10      379.59      496.59    250.02 o 
  12   8  10       81.18      330.25    286.21 o 
  14   8  10        0.80      115.17    289.93 o 
  16   8  10        8.84      162.55    235.18 o 
  18   8  10      144.83      380.33    445.43 o 
 -21   9  10      308.14      258.66    241.57 o 
 -19   9  10       99.38       58.49    292.20 o 
 -17   9  10      740.66      824.82    296.98 o 
 -15   9  10      184.89      316.08    435.99 o 
 -13   9  10      121.86      249.07    225.88 o 
 -11   9  10       96.56      129.78    195.15 o 
  -9   9  10      194.28       53.45    172.20 o 
  -7   9  10      171.49      307.73    216.86 o 
  -5   9  10      688.07      956.90    263.13 o 
  -3   9  10       37.53      196.72    217.55 o 
  -1   9  10      966.13      993.25    248.30 o 
   1   9  10       66.77      122.72    214.98 o 
   3   9  10      433.75      556.71    197.56 o 
   5   9  10      122.43      170.80    248.46 o 
   7   9  10      164.86      240.12    261.04 o 
   9   9  10      397.54      328.57    373.09 o 
  11   9  10       47.29      292.88    257.68 o 
  -8  10  10      384.40      608.90    214.24 o 
  -6  10  10       94.56      241.56    229.67 o 
  -4  10  10      422.85      296.47    221.59 o 
  -2  10  10        7.80      188.07    220.43 o 
 -41   1  11       12.50      -16.15    266.82 o 
 -39   1  11        5.21      -30.56    300.47 o 
 -37   1  11        0.05      218.35    242.14 o 
 -35   1  11        4.04      -56.39    243.25 o 
 -33   1  11      373.19      133.59    233.05 o 
 -31   1  11        0.08      -97.98    279.92 o 
 -29   1  11     1039.06     1208.08    306.79 o 
 -27   1  11      634.92      768.38    199.57 o 
 -25   1  11        8.02      -56.46    144.58 o 
 -23   1  11     1633.26     1624.39    201.61 o 
 -21   1  11      347.59      303.51    142.28 o 
 -19   1  11     2609.08     2441.40    202.82 o 
 -17   1  11     1863.13     1593.60    190.08 o 
 -15   1  11     7011.96     6746.02    252.88 o 
 -13   1  11     5127.37     5332.68    177.08 o 
 -11   1  11       11.84        9.31     70.97 o 
  -9   1  11      468.18      395.10    102.34 o 
  -7   1  11      106.98       51.46     71.67 o 
  -5   1  11      318.72      262.55     79.28 o 
  -3   1  11      726.94      443.60     82.57 o 
  -1   1  11      897.02     1014.50    116.57 o 
   1   1  11      168.67      171.24     73.99 o 
   3   1  11     2231.86     2399.90    227.36 o 
   5   1  11      166.07      124.72    226.34 o 
   7   1  11        4.44       38.55    190.02 o 
   9   1  11      880.40      507.07    246.94 o 
  11   1  11      240.00      294.12    242.30 o 
  13   1  11      128.21      386.15    265.19 o 
  15   1  11      432.70      367.78    236.36 o 
  17   1  11        1.24     -255.82    234.53 o 
  19   1  11      691.08      510.57    254.01 o 
  21   1  11       65.56      181.94    332.12 o 
  23   1  11       58.08     -166.43    265.30 o 
  25   1  11       35.74        5.29    356.55 o 
  27   1  11       33.37       64.22    303.22 o 
  29   1  11        0.40      -19.59    312.52 o 
  31   1  11        0.05     -120.36    314.93 o 
 -42   2  11        2.08       58.70    268.84 o 
 -40   2  11       55.18      222.38    332.21 o 
 -38   2  11        1.31       28.08    269.03 o 
 -36   2  11      317.69      133.77    234.87 o 
 -34   2  11      308.23      298.06    327.64 o 
 -32   2  11      165.33     -113.22    208.94 o 
 -30   2  11       22.72       63.07    200.23 o 
 -28   2  11       72.62      146.17    164.44 o 
 -26   2  11      390.31      416.89    180.32 o 
 -24   2  11       39.82       20.34    133.15 o 
 -22   2  11       14.61       30.51    136.41 o 
 -20   2  11      246.13      310.95    134.07 o 
 -18   2  11       22.61      123.33    119.10 o 
 -16   2  11    12764.69    12856.80    351.71 o 
 -14   2  11     1452.37     1548.02    149.18 o 
 -12   2  11      339.05      445.22    116.75 o 
 -10   2  11      125.57      108.97     75.20 o 
  -8   2  11     3767.17     4214.36    166.69 o 
  -6   2  11     2762.75     2781.80    144.16 o 
  -4   2  11       17.97      -57.63     73.67 o 
  -2   2  11      376.43      273.78     84.74 o 
   0   2  11     2843.01     2640.30    140.28 o 
   2   2  11      324.16      261.92     93.70 o 
   4   2  11      527.19      552.45    159.20 o 
   6   2  11      474.97      234.56    187.47 o 
   8   2  11       85.10        8.08    243.44 o 
  10   2  11      323.16      409.10    231.48 o 
  12   2  11      549.02      496.23    235.40 o 
  14   2  11      347.31      176.40    245.55 o 
  16   2  11      350.92      395.41    332.20 o 
  18   2  11      498.73      673.09    298.44 o 
  20   2  11      275.70      184.41    260.71 o 
  22   2  11       70.73      -29.63    224.92 o 
  24   2  11       10.61     -136.85    264.30 o 
  26   2  11       13.81      -16.38    282.59 o 
  28   2  11       41.58       33.86    275.45 o 
  30   2  11       50.16     -187.78    270.25 o 
 -41   3  11       18.02       37.43    273.22 o 
 -39   3  11       50.30      151.88    321.99 o 
 -37   3  11      176.32      139.23    347.68 o 
 -35   3  11       35.92     -280.59    233.10 o 
 -33   3  11       13.50       16.76    252.98 o 
 -31   3  11      764.38      570.31    277.42 o 
 -29   3  11     1401.46     1129.88    240.81 o 
 -27   3  11       11.09      177.42    165.90 o 
 -25   3  11        9.18       19.39    168.92 o 
 -23   3  11     4336.76     3479.92    302.92 o 
 -21   3  11       85.64      326.89    177.61 o 
 -19   3  11      296.05      345.28    160.44 o 
 -17   3  11      118.56      109.21    103.01 o 
 -15   3  11       12.49       -0.32     94.54 o 
 -13   3  11     5232.66     4830.41    228.11 o 
 -11   3  11     2670.24     3048.68    185.86 o 
  -9   3  11       33.28       36.05     96.22 o 
  -7   3  11       49.32      -41.01     81.67 o 
  -5   3  11     4110.32     4162.23    177.27 o 
  -3   3  11      513.92      450.36    102.33 o 
  -1   3  11     1990.64     1916.73    132.57 o 
   1   3  11       16.31       -7.94     84.04 o 
   3   3  11      742.54      501.42    123.00 o 
   5   3  11        0.79     -123.59    116.25 o 
   7   3  11       55.89      -19.86    130.85 o 
   9   3  11        0.78      -71.07    250.44 o 
  11   3  11      115.58      107.62    228.14 o 
  13   3  11      203.09      226.66    252.53 o 
  15   3  11      552.34      716.04    265.68 o 
  17   3  11     1263.85      567.21    291.39 o 
  19   3  11       33.62     -148.62    200.22 o 
  21   3  11       20.29      142.53    241.75 o 
  23   3  11       14.60       76.24    277.22 o 
  25   3  11       65.02      180.14    269.22 o 
  27   3  11       16.72     -177.20    247.53 o 
  29   3  11      198.81      274.25    289.92 o 
 -38   4  11        7.92     -129.25    220.16 o 
 -36   4  11        4.50     -154.10    247.52 o 
 -34   4  11       33.90       56.96    284.61 o 
 -32   4  11      810.74      376.82    264.60 o 
 -30   4  11        5.38      -56.32    170.43 o 
 -28   4  11      605.64      788.57    212.72 o 
 -26   4  11      589.94      661.17    190.28 o 
 -24   4  11       20.49      -59.69    155.87 o 
 -22   4  11      647.57      376.89    178.03 o 
 -20   4  11       17.99      -11.42    132.62 o 
 -18   4  11       65.35       93.22    151.86 o 
 -16   4  11      268.75      243.45    106.78 o 
 -14   4  11        8.34      -32.46    101.49 o 
 -12   4  11      121.14      150.16     98.25 o 
 -10   4  11        3.48      -31.55     87.40 o 
  -8   4  11      467.29      648.97    123.82 o 
  -6   4  11       12.49       20.09     94.90 o 
  -4   4  11     1353.77     1553.54    134.74 o 
  -2   4  11      160.87      125.83     88.89 o 
   0   4  11      355.00      478.81     99.52 o 
   2   4  11      962.94      992.55    124.52 o 
   4   4  11       44.13       33.59    110.65 o 
   6   4  11      664.49      558.24    158.70 o 
   8   4  11      866.24      634.00    243.72 o 
  10   4  11      548.23      449.94    248.42 o 
  12   4  11      373.59      458.75    234.72 o 
  14   4  11      713.52      803.44    293.26 o 
  16   4  11      344.19       86.14    219.05 o 
  18   4  11      392.80      481.10    334.83 o 
  20   4  11        0.26        4.50    267.50 o 
  22   4  11       45.25       78.45    265.23 o 
  24   4  11        3.45        8.48    255.22 o 
  26   4  11       54.56      266.57    311.76 o 
  28   4  11        0.97       93.08    294.54 o 
 -37   5  11       15.10      -65.11    249.26 o 
 -35   5  11        8.45      -45.47    244.96 o 
 -33   5  11        0.74      -15.75    245.72 o 
 -31   5  11      123.81       11.21    273.64 o 
 -29   5  11      357.76      113.49    234.32 o 
 -27   5  11      242.39      284.69    191.59 o 
 -25   5  11       17.51      -18.43    151.02 o 
 -23   5  11      145.26      196.16    191.67 o 
 -21   5  11        3.56       80.14    131.09 o 
 -19   5  11      108.12       79.32    126.54 o 
 -17   5  11     1053.91      950.47    159.42 o 
 -15   5  11       64.68       39.83    115.12 o 
 -13   5  11       33.73       31.89    122.23 o 
 -11   5  11       95.60       91.87    102.13 o 
  -9   5  11      685.60      508.51    122.07 o 
  -7   5  11      132.35       71.54    128.98 o 
  -5   5  11      190.20      297.39    120.97 o 
  -3   5  11       40.91       59.45    109.96 o 
  -1   5  11      366.34      385.38    118.68 o 
   1   5  11      694.29      604.77    143.73 o 
   3   5  11       13.23      -32.46    110.49 o 
   5   5  11       53.67      -35.82    134.99 o 
   7   5  11      263.64      174.02    240.14 o 
   9   5  11      579.43      869.48    287.44 o 
  11   5  11       55.53      233.42    235.52 o 
  13   5  11       65.69      150.39    239.01 o 
  15   5  11      573.59      766.91    338.53 o 
  17   5  11       19.53      145.47    318.41 o 
  19   5  11      159.58      151.11    246.96 o 
  21   5  11       11.57       22.03    230.85 o 
  23   5  11       37.22      -35.56    387.36 o 
  25   5  11        1.65       47.89    293.56 o 
 -34   6  11       10.22      100.40    312.46 o 
 -32   6  11      236.19      156.81    445.43 o 
 -30   6  11      171.87      217.03    233.47 o 
 -28   6  11       55.46      -19.78    361.71 o 
 -26   6  11        4.90       -9.09    158.88 o 
 -24   6  11      545.06      629.93    222.66 o 
 -22   6  11      230.27       97.75    176.53 o 
 -20   6  11      466.06      555.64    176.84 o 
 -18   6  11      860.16     1053.00    202.89 o 
 -16   6  11      129.57      -55.84    118.24 o 
 -14   6  11      416.55      418.79    155.31 o 
 -12   6  11      316.86      187.52    133.99 o 
 -10   6  11      989.27      993.97    175.91 o 
  -8   6  11      139.61      226.37    127.52 o 
  -6   6  11       83.85      207.12    131.03 o 
  -4   6  11     2349.83     2559.28    232.15 o 
  -2   6  11      535.69      561.26    150.43 o 
   0   6  11      259.33      308.54    115.90 o 
   2   6  11      379.40      283.73    129.83 o 
   4   6  11       12.16      -49.32    143.61 o 
   6   6  11      585.59      724.49    276.85 o 
   8   6  11      426.57      293.35    260.34 o 
  10   6  11      220.73      508.11    287.88 o 
  12   6  11      430.26      645.28    276.53 o 
  14   6  11        7.21       19.21    233.29 o 
  16   6  11       90.91      475.12    321.19 o 
  18   6  11        6.58      136.72    245.01 o 
  20   6  11       28.27     -190.04    268.97 o 
  22   6  11       16.31      -14.59    313.12 o 
  24   6  11       81.49      153.40    256.08 o 
 -31   7  11       49.79     -277.42    184.95 o 
 -29   7  11      144.05       23.80    299.73 o 
 -27   7  11      217.54      498.52    270.88 o 
 -25   7  11       30.91       85.44    264.93 o 
 -23   7  11      100.14      -58.52    219.40 o 
 -21   7  11     1461.36     1571.45    344.56 o 
 -19   7  11        1.42       75.67    194.92 o 
 -17   7  11     1671.83     1582.35    451.48 o 
 -15   7  11        4.09       12.41    153.65 o 
 -13   7  11       29.02      -22.50    122.62 o 
 -11   7  11        2.57      -86.04    133.09 o 
  -9   7  11       34.95        7.14    139.12 o 
  -7   7  11      444.98      496.94    148.81 o 
  -5   7  11      761.84      928.31    187.94 o 
  -3   7  11      275.12      157.88    137.77 o 
  -1   7  11     1685.79     1999.69    235.21 o 
   1   7  11        0.77      -23.63    145.04 o 
   3   7  11      180.50      331.21    159.25 o 
   5   7  11     1376.75     1698.28    264.55 o 
   7   7  11       12.91        4.20    213.89 o 
   9   7  11      854.79     1711.72    343.01 o 
  11   7  11       32.28      -64.37    191.57 o 
  13   7  11      187.68      276.40    260.48 o 
  15   7  11       25.03      395.63    303.29 o 
  17   7  11        2.54      219.46    241.14 o 
  19   7  11       24.71      160.60    319.06 o 
 -26   8  11       21.03      -25.46    301.21 o 
 -24   8  11      191.73      225.14    260.34 o 
 -22   8  11       38.06      -97.61    278.48 o 
 -20   8  11      204.38      432.67    233.50 o 
 -18   8  11      812.69      642.54    280.11 o 
 -16   8  11       16.38      202.00    218.07 o 
 -14   8  11      171.49      134.86    273.67 o 
 -12   8  11       12.50      -21.18    139.45 o 
 -10   8  11      162.00      139.25    174.11 o 
  -8   8  11      190.88      241.36    187.03 o 
  -6   8  11      355.70      316.25    212.15 o 
  -4   8  11      381.92      185.00    207.54 o 
  -2   8  11        1.54      146.69    186.89 o 
   0   8  11        2.27       58.99    143.55 o 
   2   8  11      274.26      330.86    188.12 o 
   4   8  11       30.54      141.30    215.17 o 
   6   8  11      152.45      320.34    420.99 o 
   8   8  11       37.98      156.80    279.71 o 
  10   8  11       39.45      145.76    237.01 o 
  12   8  11      145.86      311.48    260.27 o 
  14   8  11       36.88      153.64    253.92 o 
  16   8  11       84.24      530.68    281.15 o 
 -19   9  11        0.03     -213.83    274.06 o 
 -17   9  11       56.78        1.99    222.21 o 
 -15   9  11      259.87      202.06    294.07 o 
 -13   9  11       13.99      114.09    219.14 o 
 -11   9  11       86.55     -146.95    204.64 o 
  -9   9  11      367.72      212.60    225.08 o 
  -7   9  11      152.45        6.79    181.43 o 
  -5   9  11        2.81      -49.90    191.61 o 
  -3   9  11       38.42      -27.75    192.91 o 
  -1   9  11      298.36      401.72    202.13 o 
   1   9  11        1.93       63.59    200.14 o 
   3   9  11       19.54       17.64    228.80 o 
   5   9  11        9.74      119.04    324.70 o 
   7   9  11       64.14     -238.08    271.47 o 
   9   9  11       57.08      -20.81    300.99 o 
 -42   0  12       13.40      133.07    467.93 o 
 -40   0  12      154.69       21.78    449.54 o 
 -38   0  12      855.97     1100.87    440.35 o 
 -36   0  12      936.91      790.69    388.09 o 
 -34   0  12     3747.63     4352.19    668.26 o 
 -32   0  12      146.93       28.07    302.44 o 
 -30   0  12     4536.35     3222.77    564.23 o 
 -28   0  12      175.19      318.93    216.94 o 
 -26   0  12        6.46     -140.33    362.92 o 
 -24   0  12       85.63       -2.21    226.38 o 
 -22   0  12      162.79      181.55    183.82 o 
 -20   0  12     9457.42     8488.77    517.90 o 
 -18   0  12     3767.16     4490.31    402.76 o 
 -16   0  12     2492.70     2915.49    363.41 o 
 -14   0  12    17264.41    16678.43    450.62 o 
 -12   0  12     7058.40     7430.52    317.92 o 
 -10   0  12    11292.17    10397.78    362.53 o 
  -8   0  12    19293.14    20872.63    504.62 o 
  -6   0  12    12104.56    12257.66    380.61 o 
  -4   0  12    16309.88    17510.21    444.04 o 
  -2   0  12     1154.30     1088.03    146.17 o 
   0   0  12     4752.54     3608.08    329.85 o 
   2   0  12     3116.50     3153.12    311.28 o 
   4   0  12      543.99      499.87    339.70 o 
   6   0  12      549.60      811.50    311.15 o 
   8   0  12      126.53        1.94    259.37 o 
  10   0  12     1988.73     2307.23    471.32 o 
  12   0  12     7532.02     7188.81    784.40 o 
  14   0  12     1103.23     2487.73    518.74 o 
  16   0  12     2614.22     2930.98    624.71 o 
  18   0  12     1205.49     1063.13    425.35 o 
  20   0  12      974.18      704.07    396.31 o 
  22   0  12       66.25      261.79    365.34 o 
  24   0  12      129.05     -152.43    337.28 o 
  26   0  12      981.91     1383.95    523.09 o 
  28   0  12       13.21      120.97    559.87 o 
  30   0  12      178.97      247.27    461.64 o 
 -41   1  12      183.14      244.74    289.39 o 
 -39   1  12       35.59      106.66    246.30 o 
 -37   1  12     1828.51     1786.55    387.18 o 
 -35   1  12      458.00      246.19    241.66 o 
 -33   1  12     1652.24     1405.58    333.39 o 
 -31   1  12     3714.07     3877.44    457.88 o 
 -29   1  12       49.08      234.13    181.75 o 
 -27   1  12      415.93      921.33    213.06 o 
 -25   1  12       20.78       32.71    148.71 o 
 -23   1  12       54.05      -22.77    142.75 o 
 -21   1  12     6629.21     6935.89    344.60 o 
 -19   1  12      637.41      723.10    164.49 o 
 -17   1  12     8285.29     8151.39    324.90 o 
 -15   1  12     3431.29     3029.06    185.40 o 
 -13   1  12     3793.57     4168.44    210.13 o 
 -11   1  12    19343.10    19503.14    343.00 o 
  -9   1  12       86.77       90.06     88.11 o 
  -7   1  12     6611.35     6080.13    200.38 o 
  -5   1  12     3114.86     2944.48    149.98 o 
  -3   1  12     9319.57     8656.90    256.73 o 
  -1   1  12    10066.69    10307.63    240.62 o 
   1   1  12      560.59      697.31    150.92 o 
   3   1  12      512.07      439.73    201.11 o 
   5   1  12      199.42      409.16    193.10 o 
   7   1  12     1170.95     1172.19    298.63 o 
   9   1  12     3925.57     4809.02    677.46 o 
  11   1  12      352.17      546.66    272.66 o 
  13   1  12     6218.99     5792.79    488.56 o 
  15   1  12     1286.91     1372.65    330.52 o 
  17   1  12      326.46      140.97    271.06 o 
  19   1  12      204.33      128.16    311.70 o 
  21   1  12      313.57       18.55    244.12 o 
  23   1  12      608.25      446.43    285.88 o 
  25   1  12       89.55      218.80    305.77 o 
  27   1  12      178.67       33.95    272.56 o 
  29   1  12      501.86      663.46    425.47 o 
 -40   2  12      148.26       47.44    277.83 o 
 -38   2  12      213.83      190.02    276.54 o 
 -36   2  12      695.18      842.11    344.78 o 
 -34   2  12     1672.45     1681.14    349.86 o 
 -32   2  12      124.84      -66.38    293.71 o 
 -30   2  12     1659.24     1478.38    252.35 o 
 -28   2  12     2107.19     1924.09    276.87 o 
 -26   2  12       14.08       21.70    159.62 o 
 -24   2  12      195.35      112.14    143.25 o 
 -22   2  12       30.71       49.96    119.61 o 
 -20   2  12     7851.30     8058.60    382.75 o 
 -18   2  12     6708.81     6821.64    269.87 o 
 -16   2  12     1315.32     1038.17    134.94 o 
 -14   2  12    10317.38    10405.62    322.96 o 
 -12   2  12       18.51      -19.88     88.69 o 
 -10   2  12     4022.43     3452.31    190.73 o 
  -8   2  12     1013.96     1038.93    113.87 o 
  -6   2  12       11.31       44.47     81.49 o 
  -4   2  12     5515.18     5539.37    201.71 o 
  -2   2  12     1948.46     1893.29    130.08 o 
   0   2  12     2350.47     2168.04    150.78 o 
   2   2  12     6883.16     7124.84    353.61 o 
   4   2  12      559.69      487.77    157.77 o 
   6   2  12     2974.81     2695.19    326.47 o 
   8   2  12       35.01       29.96    217.21 o 
  10   2  12     2262.35     1952.52    359.70 o 
  12   2  12     3186.44     3544.62    393.98 o 
  14   2  12      344.45      241.10    247.83 o 
  16   2  12     1995.22     1783.71    354.63 o 
  18   2  12      389.57      260.83    315.15 o 
  20   2  12       15.35       95.39    244.89 o 
  22   2  12      130.92     -102.76    351.19 o 
  24   2  12      221.12      -93.65    263.68 o 
  26   2  12      569.49      858.13    389.37 o 
  28   2  12        0.17     -420.59    308.00 o 
 -39   3  12       62.39     -349.89    244.99 o 
 -37   3  12      189.19       92.63    275.23 o 
 -35   3  12      102.01      169.12    258.22 o 
 -33   3  12      963.40      649.80    325.54 o 
 -31   3  12     1855.33     1832.34    283.21 o 
 -29   3  12     1240.32     1029.83    218.84 o 
 -27   3  12     1692.46     1997.12    260.37 o 
 -25   3  12      168.67      311.60    160.02 o 
 -23   3  12     1871.49     2136.73    278.27 o 
 -21   3  12     6476.91     6067.23    331.21 o 
 -19   3  12     2189.92     1928.05    257.86 o 
 -17   3  12     5871.78     5804.34    271.05 o 
 -15   3  12      294.00      286.16    106.68 o 
 -13   3  12     3092.70     3321.34    199.67 o 
 -11   3  12     2625.34     2806.30    194.52 o 
  -9   3  12     1118.84     1095.79    131.03 o 
  -7   3  12     6335.33     7108.83    270.00 o 
  -5   3  12     1503.85     1500.82    129.86 o 
  -3   3  12     3448.79     3802.18    179.65 o 
  -1   3  12     8835.89     8284.55    246.39 o 
   1   3  12      495.33      378.31    115.15 o 
   3   3  12     3894.74     3460.79    265.01 o 
   5   3  12       44.93      -22.64    133.58 o 
   7   3  12     1630.99     1496.85    222.60 o 
   9   3  12      714.19      527.99    250.45 o 
  11   3  12        7.64      -49.33    223.23 o 
  13   3  12     1752.93     1648.80    365.23 o 
  15   3  12     2231.80     2407.38    362.57 o 
  17   3  12       49.85      -10.24    257.36 o 
  19   3  12      852.80      910.54    374.78 o 
  21   3  12       12.50     -216.73    220.56 o 
  23   3  12      346.83      741.99    389.68 o 
  25   3  12       11.36       70.14    351.23 o 
  27   3  12      220.41       97.26    329.79 o 
 -38   4  12      251.28      354.33    316.38 o 
 -36   4  12      368.08      659.57    349.37 o 
 -34   4  12     1533.61     1802.24    404.18 o 
 -32   4  12       71.98      304.18    254.48 o 
 -30   4  12     3669.42     3624.86    364.49 o 
 -28   4  12     1497.70     1733.58    290.87 o 
 -26   4  12     1271.35     1186.64    237.68 o 
 -24   4  12     2301.59     2313.64    268.34 o 
 -22   4  12        4.19        3.55    163.42 o 
 -20   4  12     1176.60     1041.50    225.87 o 
 -18   4  12       28.28       64.79    110.33 o 
 -16   4  12     3115.01     3024.54    203.68 o 
 -14   4  12     3312.58     3366.20    217.11 o 
 -12   4  12      207.89      263.42    114.57 o 
 -10   4  12     1217.51     1208.23    147.15 o 
  -8   4  12     2116.74     2072.55    170.77 o 
  -6   4  12     1130.50     1161.58    147.90 o 
  -4   4  12     8638.92     9308.49    313.59 o 
  -2   4  12        3.22      -67.86     91.01 o 
   0   4  12     2818.17     3065.33    193.42 o 
   2   4  12      220.38      145.74    141.37 o 
   4   4  12     2925.26     2043.84    408.47 o 
   6   4  12     1290.59     1259.67    281.58 o 
   8   4  12      122.66       -3.20    200.34 o 
  10   4  12     1312.76     1142.21    499.14 o 
  12   4  12     5042.81     5624.94    741.09 o 
  14   4  12        9.25      247.16    260.15 o 
  16   4  12     1368.37     1626.82    370.52 o 
  18   4  12       47.26      -59.70    238.81 o 
  20   4  12      145.36      -46.42    266.57 o 
  22   4  12      241.63      114.77    342.65 o 
  24   4  12       36.82       14.54    301.86 o 
  26   4  12      285.83      646.98    407.00 o 
 -35   5  12      127.64      180.52    275.00 o 
 -33   5  12      808.37      666.65    339.21 o 
 -31   5  12      794.29      774.17    216.59 o 
 -29   5  12      132.05      435.72    211.81 o 
 -27   5  12     2396.58     2648.81    317.42 o 
 -25   5  12     1405.58     1680.58    256.35 o 
 -23   5  12      359.53      285.74    184.72 o 
 -21   5  12     1084.13     1337.88    224.32 o 
 -19   5  12      120.73       65.95    146.79 o 
 -17   5  12     1038.44     1340.03    186.80 o 
 -15   5  12      917.75      737.71    155.01 o 
 -13   5  12      335.31      293.73    123.66 o 
 -11   5  12      705.06      611.94    127.15 o 
  -9   5  12      154.32       85.33    137.97 o 
  -7   5  12     1065.91     1105.93    183.66 o 
  -5   5  12      999.81     1025.31    162.16 o 
  -3   5  12     2149.08     2440.56    220.80 o 
  -1   5  12     2612.97     2554.65    220.98 o 
   1   5  12      637.32      555.93    142.19 o 
   3   5  12      142.04      373.24    240.64 o 
   5   5  12      125.24      -28.30    195.32 o 
   7   5  12      486.08      428.46    243.67 o 
   9   5  12     3543.90     3872.14    439.67 o 
  11   5  12        0.16      159.95    240.85 o 
  13   5  12     2833.88     2625.59    410.35 o 
  15   5  12      184.06      515.24    285.31 o 
  17   5  12      404.53      567.38    310.50 o 
  19   5  12      284.74      168.94    260.00 o 
  21   5  12        1.35     -129.64    230.94 o 
  23   5  12       41.84      118.19    357.77 o 
  25   5  12      115.71       88.04    373.48 o 
 -34   6  12      480.31      505.22    370.67 o 
 -32   6  12       67.26      -68.67    251.14 o 
 -30   6  12      178.36       40.69    217.91 o 
 -28   6  12      666.01     1012.99    261.29 o 
 -26   6  12        1.46      -38.73    178.30 o 
 -24   6  12      904.28      918.78    262.36 o 
 -22   6  12      537.51      543.64    228.69 o 
 -20   6  12     1080.95      961.33    207.02 o 
 -18   6  12     3227.95     3922.38    345.28 o 
 -16   6  12      490.71      446.57    195.43 o 
 -14   6  12     2654.34     3192.43    274.96 o 
 -12   6  12        0.36       24.54    139.55 o 
 -10   6  12       61.77      -45.39    144.07 o 
  -8   6  12      470.40      425.25    153.97 o 
  -6   6  12      621.46      498.70    148.90 o 
  -4   6  12     3140.73     2530.33    235.59 o 
  -2   6  12       13.13       19.60    138.80 o 
   0   6  12      444.13      509.28    156.01 o 
   2   6  12     1046.61     1009.61    175.13 o 
   4   6  12       20.84      164.13    243.75 o 
   6   6  12     1422.29     1564.74    294.78 o 
   8   6  12        0.29       -1.16    210.44 o 
  10   6  12     1094.18     1442.20    453.66 o 
  12   6  12      180.20       99.28    280.27 o 
  14   6  12      680.03      539.02    285.84 o 
  16   6  12      586.65      552.52    302.58 o 
  18   6  12        0.27       35.71    245.32 o 
  20   6  12        8.61      187.34    261.21 o 
  22   6  12       74.01      290.74    306.90 o 
 -29   7  12       69.71      -70.24    306.87 o 
 -27   7  12       54.87        4.44    382.04 o 
 -25   7  12       89.38       42.01    208.37 o 
 -23   7  12       65.54       28.90    275.32 o 
 -21   7  12     1232.67     1775.57    328.14 o 
 -19   7  12      207.24      236.48    235.48 o 
 -17   7  12     2733.49     2600.85    298.55 o 
 -15   7  12      498.52      534.64    194.87 o 
 -13   7  12      270.97      349.57    187.63 o 
 -11   7  12      362.28      461.28    174.79 o 
  -9   7  12      447.70      545.71    174.05 o 
  -7   7  12      720.30      640.65    172.72 o 
  -5   7  12      458.17      454.56    163.32 o 
  -3   7  12      394.18      353.28    180.06 o 
  -1   7  12     1804.30     2406.29    245.53 o 
   1   7  12       46.11       98.48    180.77 o 
   3   7  12     1028.10     1495.19    339.21 o 
   5   7  12      654.65      881.54    307.22 o 
   7   7  12      903.40     1245.05    541.24 o 
   9   7  12      293.66      551.07    296.63 o 
  11   7  12      535.04      404.99    274.62 o 
  13   7  12      467.49      509.47    282.69 o 
  15   7  12       66.36      133.50    268.65 o 
  17   7  12       32.89      -48.70    302.06 o 
 -24   8  12      221.37      309.79    305.55 o 
 -22   8  12       13.69        8.23    240.04 o 
 -20   8  12      482.18      665.76    286.60 o 
 -18   8  12      353.62      573.25    280.42 o 
 -16   8  12      831.14      613.09    270.26 o 
 -14   8  12     1368.00     1720.10    287.75 o 
 -12   8  12        9.68      -53.17    185.41 o 
 -10   8  12      134.68      -23.83    196.14 o 
  -8   8  12      274.28      254.17    216.57 o 
  -6   8  12       22.64      -77.37    156.48 o 
  -4   8  12     1146.54     1240.42    261.59 o 
  -2   8  12       34.80      206.83    186.13 o 
   0   8  12     1210.13     1316.15    248.15 o 
   2   8  12      711.09     1214.94    353.95 o 
   4   8  12      253.78      208.25    214.40 o 
   6   8  12      454.60      588.42    379.86 o 
   8   8  12       34.34       58.55    323.24 o 
  10   8  12      299.62      286.49    255.69 o 
  12   8  12       48.12      123.67    227.12 o 
 -17   9  12      386.79      436.33    326.54 o 
 -15   9  12       50.50       24.86    235.63 o 
 -13   9  12      463.86      452.75    221.13 o 
 -11   9  12      235.38      115.81    186.09 o 
  -9   9  12        2.10       33.28    224.13 o 
  -7   9  12      246.40      478.67    244.85 o 
  -5   9  12      515.34      492.85    210.79 o 
  -3   9  12      312.39      340.88    199.39 o 
  -1   9  12      687.84      838.13    291.45 o 
   1   9  12       56.00       31.68    266.74 o 
   3   9  12      101.12       93.39    315.99 o 
   5   9  12       19.55      280.18    357.12 o 
 -41   1  13        3.81      -48.14    232.05 o 
 -39   1  13       61.13       78.07    257.64 o 
 -37   1  13        5.78      -22.82    261.86 o 
 -35   1  13       49.40      -90.00    244.15 o 
 -33   1  13       10.05       22.63    248.11 o 
 -31   1  13      115.78       57.88    287.71 o 
 -29   1  13      209.85      109.62    161.16 o 
 -27   1  13       11.54      -36.99    141.44 o 
 -25   1  13      202.13      -61.92    145.59 o 
 -23   1  13       14.76      104.96    141.79 o 
 -21   1  13      180.31      213.64    145.70 o 
 -19   1  13      201.04       71.37    147.87 o 
 -17   1  13      148.58      325.98    134.93 o 
 -15   1  13     1749.17     1801.80    158.62 o 
 -13   1  13      939.81      902.78    141.02 o 
 -11   1  13      147.11      182.89    105.13 o 
  -9   1  13      858.19      974.11    114.70 o 
  -7   1  13       16.69       64.27     86.93 o 
  -5   1  13      602.41      561.54    108.93 o 
  -3   1  13     1235.09      990.64    196.57 o 
  -1   1  13      122.41      131.99    126.26 o 
   1   1  13      671.78      467.95    138.62 o 
   3   1  13      113.13       89.06    131.36 o 
   5   1  13       19.83       63.16    141.50 o 
   7   1  13       29.03       55.53    198.26 o 
   9   1  13      799.91      743.44    249.32 o 
  11   1  13       26.36      148.52    247.54 o 
  13   1  13      389.56      566.71    586.97 o 
  15   1  13        0.95       46.68    259.79 o 
  17   1  13       70.69      347.96    295.20 o 
  19   1  13      132.21      147.63    261.76 o 
  21   1  13       82.64      -37.34    263.06 o 
  23   1  13        3.10     -375.28    287.97 o 
  25   1  13      292.03      278.11    397.99 o 
  27   1  13        0.04      246.18    360.74 o 
 -40   2  13        0.76      -11.10    229.35 o 
 -38   2  13        0.48      -18.18    234.51 o 
 -36   2  13       61.12      738.00    361.03 o 
 -34   2  13       10.13      -59.23    220.85 o 
 -32   2  13      107.39      -83.59    244.86 o 
 -30   2  13      238.80      370.29    187.89 o 
 -28   2  13       12.16       23.93    181.37 o 
 -26   2  13      261.11      302.48    182.64 o 
 -24   2  13      483.93      126.56    141.73 o 
 -22   2  13      640.42      419.02    144.97 o 
 -20   2  13        8.42       72.15    131.93 o 
 -18   2  13        9.98       43.44    103.21 o 
 -16   2  13     2249.21     2100.00    182.27 o 
 -14   2  13      956.78     1127.15    141.28 o 
 -12   2  13     4670.91     4320.56    222.48 o 
 -10   2  13     1313.40     1428.39    150.71 o 
  -8   2  13      656.58      777.74    126.75 o 
  -6   2  13     3507.02     3399.85    171.83 o 
  -4   2  13      344.83      433.62    103.83 o 
  -2   2  13      392.67      340.38    129.99 o 
   0   2  13       70.53       66.39    129.21 o 
   2   2  13     1501.87     1104.10    195.13 o 
   4   2  13      177.11       18.99    164.73 o 
   6   2  13       30.84      -12.89    139.38 o 
   8   2  13      408.70      306.06    234.50 o 
  10   2  13     1437.87     1101.10    332.23 o 
  12   2  13      426.57      403.81    239.40 o 
  14   2  13       90.98      -24.86    217.68 o 
  16   2  13       13.16      169.49    239.76 o 
  18   2  13      137.78      158.72    252.34 o 
  20   2  13       69.01      201.69    323.97 o 
  22   2  13        1.64       42.34    275.52 o 
  24   2  13        0.07     -131.46    300.13 o 
  26   2  13       39.23       16.47    338.90 o 
 -39   3  13      153.03       67.40    284.95 o 
 -37   3  13       16.09       75.59    275.06 o 
 -35   3  13      183.62      183.94    282.86 o 
 -33   3  13       13.66      -68.09    247.38 o 
 -31   3  13       32.09       29.46    190.56 o 
 -29   3  13      228.64      126.45    180.76 o 
 -27   3  13        0.63       62.12    175.77 o 
 -25   3  13       61.49      123.51    174.42 o 
 -23   3  13      262.79      215.45    167.66 o 
 -21   3  13      622.52      432.38    141.83 o 
 -19   3  13     1023.93      912.37    141.66 o 
 -17   3  13     1410.12     1395.07    164.56 o 
 -15   3  13        0.47      -70.85    104.55 o 
 -13   3  13      816.73      720.96    140.97 o 
 -11   3  13        1.79       49.58    104.18 o 
  -9   3  13        5.54      -17.66    101.13 o 
  -7   3  13      118.67       63.21    103.31 o 
  -5   3  13      557.70      643.64    125.11 o 
  -3   3  13      645.41      619.61    127.86 o 
  -1   3  13       96.38       59.00    124.20 o 
   1   3  13      107.02      -88.69    149.96 o 
   3   3  13      110.79      246.85    151.74 o 
   5   3  13       73.32       87.09    146.61 o 
   7   3  13      107.78        1.20    152.38 o 
   9   3  13        4.92       30.59    145.04 o 
  11   3  13      172.37      140.29    235.80 o 
  13   3  13       40.12       97.97    308.24 o 
  15   3  13      104.62      175.94    236.75 o 
  17   3  13        6.02      139.18    278.76 o 
  19   3  13      174.78      290.64    259.75 o 
  21   3  13        2.21     -355.16    236.77 o 
  23   3  13        0.91       -1.93    255.18 o 
  25   3  13       30.21     -163.17    288.05 o 
 -36   4  13      259.75      174.18    265.30 o 
 -34   4  13      131.25      -17.47    250.52 o 
 -32   4  13        0.18      -95.15    189.06 o 
 -30   4  13      278.71      261.22    185.06 o 
 -28   4  13      890.15      623.74    198.13 o 
 -26   4  13       16.66       86.98    150.62 o 
 -24   4  13      262.99      145.22    146.82 o 
 -22   4  13     1717.91     1598.65    247.14 o 
 -20   4  13     1791.05     1697.32    249.06 o 
 -18   4  13      148.24      -48.56    106.51 o 
 -16   4  13       25.03      -36.85    111.30 o 
 -14   4  13       39.34       16.74    111.61 o 
 -12   4  13       31.63      -35.89    105.53 o 
 -10   4  13       47.90      -26.67    113.99 o 
  -8   4  13      342.08      258.61    113.94 o 
  -6   4  13      939.01      761.33    135.81 o 
  -4   4  13      202.71       64.12    100.34 o 
  -2   4  13     1031.60     1092.43    169.27 o 
   0   4  13       67.29       47.79    118.25 o 
   2   4  13      384.76      372.63    161.83 o 
   4   4  13      201.88      408.00    250.61 o 
   6   4  13      322.91      507.72    251.41 o 
   8   4  13       49.48      -32.35    253.52 o 
  10   4  13        4.15       11.15    227.67 o 
  12   4  13      204.06      158.25    225.49 o 
  14   4  13        5.54        0.71    313.97 o 
  16   4  13      256.95      237.22    254.19 o 
  18   4  13      100.02      321.12    272.19 o 
  20   4  13       92.44     -294.81    316.95 o 
  22   4  13        2.59       64.18    288.41 o 
  24   4  13       18.64     -164.85    337.52 o 
 -35   5  13        7.56      209.03    280.34 o 
 -33   5  13      138.40      -14.54    290.82 o 
 -31   5  13      276.44      252.65    195.27 o 
 -29   5  13        4.03     -144.48    158.53 o 
 -27   5  13      436.37      531.09    207.09 o 
 -25   5  13      585.60      673.61    236.79 o 
 -23   5  13       92.60      262.63    193.44 o 
 -21   5  13       41.09       62.18    165.02 o 
 -19   5  13      350.66      286.22    196.29 o 
 -17   5  13      746.02      809.50    159.99 o 
 -15   5  13       31.51        7.71    114.54 o 
 -13   5  13      892.20     1053.98    147.18 o 
 -11   5  13     1193.94     1243.67    188.15 o 
  -9   5  13      683.21      686.11    171.40 o 
  -7   5  13        2.08       26.24    116.86 o 
  -5   5  13      418.05      312.32    148.00 o 
  -3   5  13      208.13      204.03    139.23 o 
  -1   5  13      838.59      763.64    281.24 o 
   1   5  13      109.37      150.17    205.70 o 
   3   5  13     1340.01     1767.62    306.90 o 
   5   5  13       25.69      -62.65    253.32 o 
   7   5  13      687.01      954.26    279.16 o 
   9   5  13      198.41      514.09    271.41 o 
  11   5  13       36.67      106.56    223.74 o 
  13   5  13       20.47      124.18    307.82 o 
  15   5  13       18.44      163.63    244.87 o 
  17   5  13        0.38     -160.27    311.67 o 
  19   5  13        4.27     -164.65    278.31 o 
  21   5  13        1.75     -142.26    301.35 o 
  23   5  13       16.13       68.66    369.21 o 
 -32   6  13        5.21      -73.22    265.09 o 
 -30   6  13      344.52      269.59    204.96 o 
 -28   6  13        0.15      -24.80    176.56 o 
 -26   6  13       80.73       -0.19    173.05 o 
 -24   6  13      113.50       91.99    179.75 o 
 -22   6  13      162.38      -62.79    176.85 o 
 -20   6  13       18.49      -73.82    182.20 o 
 -18   6  13      420.74      434.81    162.28 o 
 -16   6  13      477.88      322.53    150.51 o 
 -14   6  13      733.50      933.93    182.02 o 
 -12   6  13      254.22       18.27    126.80 o 
 -10   6  13        3.37     -146.23    130.09 o 
  -8   6  13       35.77     -108.26    130.47 o 
  -6   6  13       74.06      124.03    150.55 o 
  -4   6  13     1119.32     1121.61    194.01 o 
  -2   6  13      568.82      406.48    187.38 o 
   0   6  13     1897.04     2039.42    334.58 o 
   2   6  13        3.87       45.84    257.72 o 
   4   6  13       17.32       51.27    234.21 o 
   6   6  13      608.45      756.81    321.09 o 
   8   6  13      482.75      661.34    267.38 o 
  10   6  13      446.70      328.87    257.40 o 
  12   6  13       64.74      484.82    311.17 o 
  14   6  13       24.32      -13.88    249.82 o 
  16   6  13        5.58     -212.56    240.10 o 
  18   6  13       25.75      -80.21    294.45 o 
  20   6  13       30.42      -74.82    281.65 o 
 -29   7  13      155.21      420.20    287.50 o 
 -27   7  13      118.06       63.20    212.68 o 
 -25   7  13        2.85      214.48    249.04 o 
 -23   7  13       58.85       16.46    285.36 o 
 -21   7  13       86.69       76.81    237.97 o 
 -19   7  13        0.83      104.25    267.50 o 
 -17   7  13      523.04      705.62    191.79 o 
 -15   7  13        1.85       71.43    133.96 o 
 -13   7  13      247.77      362.77    178.17 o 
 -11   7  13        9.55      -53.65    151.75 o 
  -9   7  13      131.02      111.15    143.87 o 
  -7   7  13       80.33      -40.93    165.68 o 
  -5   7  13      205.49      141.61    176.16 o 
  -3   7  13      914.27      768.48    237.04 o 
  -1   7  13      271.23      368.50    296.57 o 
   1   7  13      162.21      161.36    216.68 o 
   3   7  13      170.64      510.17    403.09 o 
   5   7  13      136.22      240.01    311.63 o 
   7   7  13        8.47       59.52    314.05 o 
   9   7  13      224.92      421.34    264.46 o 
  11   7  13       40.40       23.95    248.48 o 
  13   7  13       49.75      364.18    333.10 o 
  15   7  13        3.49      143.31    275.65 o 
 -22   8  13        3.01      -87.40    274.96 o 
 -20   8  13      237.94      191.02    302.46 o 
 -18   8  13       11.61     -172.14    222.24 o 
 -16   8  13       27.29       83.99    237.58 o 
 -14   8  13      150.24      105.28    202.97 o 
 -12   8  13       23.08     -177.37    217.23 o 
 -10   8  13      133.11      125.95    236.03 o 
  -8   8  13      129.35       85.80    173.20 o 
  -6   8  13      245.48       73.77    192.86 o 
  -4   8  13      201.43      254.97    223.19 o 
  -2   8  13       65.49      149.31    216.72 o 
   0   8  13      322.94      385.10    242.56 o 
   2   8  13      282.63      590.21    319.96 o 
   4   8  13       28.58      -56.58    283.05 o 
   6   8  13       78.53      329.54    443.25 o 
   8   8  13       92.56      647.46    479.06 o 
  10   8  13        0.58      180.98    447.12 o 
 -13   9  13       38.23      179.85    195.15 o 
 -11   9  13        5.52      178.80    204.74 o 
  -9   9  13        1.48      -11.69    189.52 o 
  -7   9  13       20.61      -76.65    222.49 o 
  -5   9  13        2.49     -169.54    190.06 o 
  -3   9  13       85.00       95.58    250.95 o 
  -1   9  13      516.26      359.05    383.25 o 
 -40   0  14      108.67      135.49    457.77 o 
 -38   0  14        1.29     -156.30    297.60 o 
 -36   0  14      791.17     1094.10    516.80 o 
 -34   0  14     1265.49     1514.12    544.87 o 
 -32   0  14     1583.12     1473.47    526.48 o 
 -30   0  14     1563.60     1772.02    327.78 o 
 -28   0  14        5.66       49.98    204.82 o 
 -26   0  14      108.20     -108.89    192.23 o 
 -24   0  14     3352.65     3463.36    376.80 o 
 -22   0  14     1163.43      810.92    232.42 o 
 -20   0  14    11306.11    11328.11    619.23 o 
 -18   0  14      493.77      369.22    209.77 o 
 -16   0  14     8657.76     7951.21    496.66 o 
 -14   0  14     4485.13     4935.30    401.47 o 
 -12   0  14     1012.79      846.15    239.35 o 
 -10   0  14    12045.65    11899.21    739.46 o 
  -8   0  14     1057.44     1058.25    164.41 o 
  -6   0  14       47.05      -44.00    108.57 o 
  -4   0  14       96.13      114.20    181.00 o 
  -2   0  14      101.16      141.74    158.24 o 
   0   0  14     1488.82     1402.28    256.50 o 
   2   0  14      102.81      184.27    192.64 o 
   4   0  14     1399.77     1198.60    236.93 o 
   6   0  14     2778.01     2927.11    492.13 o 
   8   0  14       54.24      -27.58    360.99 o 
  10   0  14     1409.82     1554.28    427.28 o 
  12   0  14      102.16      -17.42    285.98 o 
  14   0  14     1198.01     1520.41    452.45 o 
  16   0  14      701.35      578.74    520.68 o 
  18   0  14      994.94      966.83    483.90 o 
  20   0  14      511.67      510.03    420.51 o 
  22   0  14        1.49     -169.36    529.87 o 
  24   0  14        5.93      125.81    562.77 o 
  26   0  14      358.75     -143.23    415.19 o 
 -39   1  14       47.18      -42.13    269.73 o 
 -37   1  14      499.40      554.33    289.71 o 
 -35   1  14       65.99      210.92    314.03 o 
 -33   1  14     2552.75     3180.07    459.38 o 
 -31   1  14      917.94      969.91    253.26 o 
 -29   1  14     1078.75     1029.96    199.79 o 
 -27   1  14     3303.66     3487.77    290.30 o 
 -25   1  14       16.77       26.88    148.05 o 
 -23   1  14      457.28      498.19    180.48 o 
 -21   1  14     1709.64     2021.56    229.83 o 
 -19   1  14     4089.73     4012.54    277.93 o 
 -17   1  14    15417.26    15658.43    493.82 o 
 -15   1  14      266.86      393.77    150.90 o 
 -13   1  14     5446.44     5481.54    253.55 o 
 -11   1  14     3269.08     3238.08    197.96 o 
  -9   1  14      978.28     1158.04    140.41 o 
  -7   1  14     8065.29     8823.94    266.94 o 
  -5   1  14      625.34      293.05    130.82 o 
  -3   1  14     1572.19     1406.08    172.09 o 
  -1   1  14      387.70      328.30    160.51 o 
   1   1  14     1041.41      837.15    168.76 o 
   3   1  14     4254.10     3446.64    247.00 o 
   5   1  14      250.10      256.87    161.48 o 
   7   1  14     2316.05     2303.78    366.93 o 
   9   1  14      205.81       72.08    275.39 o 
  11   1  14       12.21      158.96    249.38 o 
  13   1  14     1502.84     1490.10    315.09 o 
  15   1  14      181.14     -136.89    257.25 o 
  17   1  14     1276.15     1184.71    359.05 o 
  19   1  14       73.30      160.67    270.34 o 
  21   1  14        7.45      169.79    314.10 o 
  23   1  14      318.74      112.34    314.21 o 
  25   1  14       24.73       92.15    335.86 o 
 -38   2  14        9.01      133.96    282.45 o 
 -36   2  14      294.87      472.31    279.14 o 
 -34   2  14     2114.93     1782.69    383.52 o 
 -32   2  14       25.24     -194.62    219.49 o 
 -30   2  14     6142.16     6396.97    461.26 o 
 -28   2  14      335.89      314.10    194.31 o 
 -26   2  14     3513.21     3724.49    302.92 o 
 -24   2  14       26.08        2.68    144.73 o 
 -22   2  14     2072.89     2240.79    243.00 o 
 -20   2  14     2145.83     2183.14    219.82 o 
 -18   2  14      266.75       99.45    120.84 o 
 -16   2  14     2841.54     2910.24    202.37 o 
 -14   2  14     5051.01     4423.19    237.72 o 
 -12   2  14       82.14       -2.79    103.77 o 
 -10   2  14     6185.92     6063.87    264.41 o 
  -8   2  14     1498.95     1507.36    156.07 o 
  -6   2  14     1740.53     1671.04    189.67 o 
  -4   2  14     6253.66     6408.08    299.95 o 
  -2   2  14     1636.24     1470.25    183.73 o 
   0   2  14     5992.46     5775.88    323.52 o 
   2   2  14      142.80      -34.06    123.52 o 
   4   2  14     2853.48     3080.75    295.73 o 
   6   2  14     3004.52     2819.29    275.13 o 
   8   2  14        0.97       -8.30    136.90 o 
  10   2  14      440.45      495.28    266.02 o 
  12   2  14       22.14      377.58    250.83 o 
  14   2  14      181.21      120.89    266.36 o 
  16   2  14     1703.65     1835.49    392.76 o 
  18   2  14       17.16      -24.16    283.79 o 
  20   2  14     1221.16     1392.23    388.18 o 
  22   2  14       61.93      101.91    273.90 o 
  24   2  14      100.39     -205.09    306.70 o 
 -37   3  14      567.75      661.94    335.04 o 
 -35   3  14       42.20       95.23    311.71 o 
 -33   3  14      556.96      712.03    234.63 o 
 -31   3  14      987.91      785.81    252.07 o 
 -29   3  14      680.23      486.24    259.84 o 
 -27   3  14     2127.35     2417.74    300.85 o 
 -25   3  14     1504.03     1336.83    234.05 o 
 -23   3  14      276.43      364.48    139.70 o 
 -21   3  14       81.92      -66.00    116.11 o 
 -19   3  14       40.92      -48.73    108.44 o 
 -17   3  14     1730.87     1725.27    167.86 o 
 -15   3  14     1003.97     1036.09    150.51 o 
 -13   3  14      352.88      265.15    109.74 o 
 -11   3  14     1578.19     1612.90    170.26 o 
  -9   3  14     1026.16     1102.16    147.18 o 
  -7   3  14     3783.46     3709.94    224.64 o 
  -5   3  14      391.69      205.09    123.96 o 
  -3   3  14     4924.18     4811.91    485.30 o 
  -1   3  14     1849.67     1888.85    282.45 o 
   1   3  14     2981.10     3049.92    250.30 o 
   3   3  14     4099.42     3546.05    303.37 o 
   5   3  14      166.54      172.08    167.26 o 
   7   3  14      704.80      649.26    202.46 o 
   9   3  14      550.04      312.60    186.87 o 
  11   3  14       73.34      193.22    212.62 o 
  13   3  14     1422.09     1399.68    312.83 o 
  15   3  14      157.33      434.29    266.60 o 
  17   3  14     1405.90     1212.52    348.87 o 
  19   3  14      509.06      452.27    319.76 o 
  21   3  14       71.18        0.20    320.99 o 
  23   3  14      290.69      386.00    338.62 o 
 -36   4  14      483.29      787.84    337.52 o 
 -34   4  14      678.02      955.08    328.79 o 
 -32   4  14      155.07       71.25    203.02 o 
 -30   4  14      340.68      273.54    178.02 o 
 -28   4  14        2.10      152.59    177.76 o 
 -26   4  14      699.97      764.83    246.26 o 
 -24   4  14      624.94      631.44    214.35 o 
 -22   4  14        3.18      -50.67    166.54 o 
 -20   4  14      642.03      751.66    168.79 o 
 -18   4  14        1.60      -70.23     95.31 o 
 -16   4  14      604.28      880.25    149.24 o 
 -14   4  14     2295.79     2347.58    222.12 o 
 -12   4  14       13.20       36.61    109.36 o 
 -10   4  14     3719.23     3635.18    230.58 o 
  -8   4  14        3.06        2.72    114.82 o 
  -6   4  14       17.67      -58.01    127.02 o 
  -4   4  14     1001.70      972.18    195.80 o 
  -2   4  14      262.65      248.24    153.38 o 
   0   4  14     4008.54     3443.82    887.34 o 
   2   4  14        2.93      -60.78    158.06 o 
   4   4  14      527.19      684.98    278.69 o 
   6   4  14     1244.84     1258.74    293.34 o 
   8   4  14       39.30      146.45    233.48 o 
  10   4  14     1375.89     1708.57    344.48 o 
  12   4  14      891.51     1024.33    579.47 o 
  14   4  14       90.55      206.76    248.14 o 
  16   4  14      285.46      -85.48    310.87 o 
  18   4  14       99.09      116.85    286.11 o 
  20   4  14      234.56      321.55    358.81 o 
  22   4  14        1.63       82.44    268.73 o 
 -33   5  14      477.27      544.77    244.45 o 
 -31   5  14       44.24      -40.09    225.84 o 
 -29   5  14      143.72      188.48    192.70 o 
 -27   5  14      464.61      517.21    201.74 o 
 -25   5  14        7.94     -210.02    200.51 o 
 -23   5  14     1093.74     1437.16    269.77 o 
 -21   5  14     2266.19     2060.64    283.99 o 
 -19   5  14      682.25      814.69    176.25 o 
 -17   5  14     4564.36     4276.71    306.86 o 
 -15   5  14     1316.88     1059.05    168.77 o 
 -13   5  14     2412.59     2696.98    248.15 o 
 -11   5  14      229.10      280.59    141.31 o 
  -9   5  14       78.77       24.63    135.18 o 
  -7   5  14      727.66      460.14    154.31 o 
  -5   5  14       99.42       61.78    167.91 o 
  -3   5  14     2048.46     2227.86    416.88 o 
  -1   5  14      689.12      724.01    258.00 o 
   1   5  14      164.97       45.06    191.67 o 
   3   5  14     1919.81     1851.06    533.50 o 
   5   5  14      156.58      158.16    267.68 o 
   7   5  14     1027.58     1158.42    346.04 o 
   9   5  14      884.58     1354.25    340.54 o 
  11   5  14       35.80      -47.25    294.60 o 
  13   5  14      266.78      403.25    264.92 o 
  15   5  14        0.72      -66.64    321.12 o 
  17   5  14       57.91      -76.31    250.35 o 
  19   5  14        1.23      -97.00    239.84 o 
 -30   6  14      389.24      699.64    246.07 o 
 -28   6  14      161.72      249.45    213.42 o 
 -26   6  14       32.17       53.42    219.78 o 
 -24   6  14      969.38     1043.51    266.99 o 
 -22   6  14       31.17      153.39    198.83 o 
 -20   6  14     3230.30     3454.89    333.48 o 
 -18   6  14       56.06      151.44    149.25 o 
 -16   6  14     2359.51     2789.66    285.33 o 
 -14   6  14     1867.04     1926.64    240.08 o 
 -12   6  14       36.21       70.89    163.13 o 
 -10   6  14      375.26      306.11    153.19 o 
  -8   6  14       65.14      -10.13    147.24 o 
  -6   6  14       42.18      162.52    167.97 o 
  -4   6  14      836.36      657.48    288.43 o 
  -2   6  14      112.72       25.72    255.97 o 
   0   6  14     2924.07     2777.02    413.62 o 
   2   6  14      215.67      350.54    257.74 o 
   4   6  14      680.01     1181.20    503.74 o 
   6   6  14     1910.09     1893.98    507.13 o 
   8   6  14       14.93      114.63    245.43 o 
  10   6  14      434.44      539.57    286.32 o 
  12   6  14       15.48      107.13    256.38 o 
  14   6  14       79.43      138.63    264.41 o 
  16   6  14       72.07      -83.90    333.14 o 
 -27   7  14      474.80      709.29    312.92 o 
 -25   7  14        1.34       75.70    240.18 o 
 -23   7  14      358.74      373.84    250.63 o 
 -21   7  14      120.60      437.42    196.95 o 
 -19   7  14      588.48      694.71    244.20 o 
 -17   7  14     2094.51     2012.80    258.94 o 
 -15   7  14        1.15       20.15    170.59 o 
 -13   7  14     1242.29     1433.92    223.49 o 
 -11   7  14      320.58      361.37    169.72 o 
  -9   7  14       65.03      -13.65    165.80 o 
  -7   7  14       64.61     -109.93    166.01 o 
  -5   7  14       48.30       11.26    206.34 o 
  -3   7  14      260.23      262.98    217.36 o 
  -1   7  14      400.34      460.14    269.15 o 
   1   7  14      262.93      142.01    249.50 o 
   3   7  14     1501.86     1991.70    360.47 o 
   5   7  14        4.85      147.94    231.80 o 
   7   7  14      261.77      975.54    493.09 o 
   9   7  14       69.44      106.46    330.99 o 
  11   7  14       28.98      131.46    246.81 o 
  13   7  14      223.68      321.30    304.28 o 
 -20   8  14       47.18      -47.19    293.66 o 
 -18   8  14        8.88     -223.06    207.36 o 
 -16   8  14      475.60      438.03    209.82 o 
 -14   8  14     1188.92     1002.87    242.24 o 
 -12   8  14      215.46       71.19    214.19 o 
 -10   8  14      315.46      396.01    222.98 o 
  -8   8  14        2.74       62.63    202.41 o 
  -6   8  14       17.97      319.65    206.36 o 
  -4   8  14      237.06      374.52    305.14 o 
  -2   8  14      132.84      392.17    277.84 o 
   0   8  14      753.10      676.41    295.77 o 
   2   8  14       14.41       37.25    255.54 o 
   4   8  14      159.15       94.48    263.30 o 
   6   8  14      203.91      327.66    251.06 o 
 -39   1  15        8.47      287.37    276.69 o 
 -37   1  15       57.85      156.64    328.13 o 
 -35   1  15        4.62       28.89    245.69 o 
 -33   1  15        0.04       15.67    194.00 o 
 -31   1  15       71.08       -9.00    198.72 o 
 -29   1  15        7.57       64.30    160.81 o 
 -27   1  15       38.24      126.22    165.59 o 
 -25   1  15       57.97      145.78    144.32 o 
 -23   1  15       24.05       13.05    119.28 o 
 -21   1  15        3.83       87.55    144.59 o 
 -19   1  15      241.13      286.97    132.27 o 
 -17   1  15       66.93       92.37    122.53 o 
 -15   1  15        2.18       92.21    136.14 o 
 -13   1  15      535.68      718.40    161.49 o 
 -11   1  15      600.64      660.61    126.64 o 
  -9   1  15      166.97       71.78    106.08 o 
  -7   1  15      318.87      285.57    144.70 o 
  -5   1  15      364.62      389.11    125.85 o 
  -3   1  15       17.43      -80.41    116.82 o 
  -1   1  15       13.62       18.09    129.75 o 
   1   1  15      630.87      326.08    153.96 o 
   3   1  15       86.62      -56.58    151.32 o 
   5   1  15        4.95       11.11    140.36 o 
   7   1  15       11.93     -110.80    146.78 o 
   9   1  15      244.32       77.42    231.13 o 
  11   1  15      655.13      322.07    236.88 o 
  13   1  15      548.88      538.48    313.74 o 
  15   1  15       77.01       10.11    336.62 o 
  17   1  15       13.05      -55.95    285.55 o 
  19   1  15       15.90       17.43    366.53 o 
  21   1  15       29.11       68.38    316.33 o 
  23   1  15        7.96     -161.22    309.34 o 
 -38   2  15        7.82      -39.12    234.72 o 
 -36   2  15       61.77       40.31    315.48 o 
 -34   2  15        2.59       45.63    199.11 o 
 -32   2  15        0.39       70.02    182.39 o 
 -30   2  15        1.19      -37.68    171.49 o 
 -28   2  15       15.28      232.45    181.88 o 
 -26   2  15        5.77      -16.28    140.39 o 
 -24   2  15        8.40      -13.94    127.98 o 
 -22   2  15      159.13      131.94    132.44 o 
 -20   2  15      136.41      124.15    180.48 o 
 -18   2  15       18.82       -5.10    129.71 o 
 -16   2  15      297.65      392.50    147.18 o 
 -14   2  15      245.87      269.89    120.82 o 
 -12   2  15       35.59       -2.28    100.23 o 
 -10   2  15      152.35      105.51    116.52 o 
  -8   2  15       13.85     -117.05    132.51 o 
  -6   2  15     1377.85     1208.09    211.61 o 
  -4   2  15        0.89       28.24    132.07 o 
  -2   2  15      500.60      442.21    149.39 o 
   0   2  15      244.30      246.86    147.89 o 
   2   2  15       37.68      -71.51    124.09 o 
   4   2  15        3.75      -63.07    129.11 o 
   6   2  15       47.86      -30.55    148.30 o 
   8   2  15       67.17      169.67    162.32 o 
  10   2  15      776.40      541.54    246.33 o 
  12   2  15        0.24       91.62    316.71 o 
  14   2  15      541.33      464.06    300.33 o 
  16   2  15       76.74      518.10    699.96 o 
  18   2  15       20.07       14.88    293.08 o 
  20   2  15        0.47      288.29    293.95 o 
  22   2  15        8.13      183.11    378.99 o 
 -37   3  15       65.18     -119.96    237.01 o 
 -35   3  15       54.25      118.39    278.04 o 
 -33   3  15        6.48       15.26    195.64 o 
 -31   3  15       32.74      -70.79    198.41 o 
 -29   3  15       33.38      -78.23    175.49 o 
 -27   3  15       83.15       65.78    204.91 o 
 -25   3  15      152.68      112.01    168.84 o 
 -23   3  15       17.51      -19.77    146.83 o 
 -21   3  15      111.26       10.75    131.17 o 
 -19   3  15     1269.33     1056.93    188.20 o 
 -17   3  15     1135.11      908.96    173.46 o 
 -15   3  15      227.16      333.64    126.81 o 
 -13   3  15       34.75      -68.66    121.08 o 
 -11   3  15        0.33      -20.19    118.82 o 
  -9   3  15      293.03      109.11    119.55 o 
  -7   3  15       17.63       63.68    150.31 o 
  -5   3  15     1018.11      769.36    185.27 o 
  -3   3  15      250.79      176.16    161.71 o 
  -1   3  15      231.89      287.59    154.20 o 
   1   3  15       22.16      -63.23    125.96 o 
   3   3  15      416.37      567.52    160.73 o 
   5   3  15       63.38     -141.03    145.97 o 
   7   3  15      490.29      234.16    178.39 o 
   9   3  15        0.38      162.88    199.65 o 
  11   3  15       81.67      126.17    309.21 o 
  13   3  15       35.23      -68.95    218.12 o 
  15   3  15       10.20       91.33    254.43 o 
  17   3  15      169.29      261.52    276.40 o 
  19   3  15      242.94      193.74    316.62 o 
  21   3  15       15.18      -83.67    361.90 o 
 -34   4  15        1.76      -94.98    215.53 o 
 -32   4  15       61.61       96.60    170.76 o 
 -30   4  15       21.98      124.09    217.76 o 
 -28   4  15       47.63       21.62    171.60 o 
 -26   4  15        2.64     -116.32    163.18 o 
 -24   4  15      529.72      640.13    217.60 o 
 -22   4  15      597.52      363.95    182.87 o 
 -20   4  15      239.01      292.78    130.51 o 
 -18   4  15      666.20      502.37    135.57 o 
 -16   4  15      192.38       88.60    134.27 o 
 -14   4  15     1057.58     1055.18    164.73 o 
 -12   4  15        7.32       49.72    123.12 o 
 -10   4  15      593.96      489.18    131.71 o 
  -8   4  15      132.61       57.97    137.15 o 
  -6   4  15       50.26       55.03    169.27 o 
  -4   4  15       28.49       40.83    139.15 o 
  -2   4  15       64.18      -90.40    190.29 o 
   0   4  15      765.00      748.52    265.05 o 
   2   4  15       83.25       78.18    248.09 o 
   4   4  15      786.82      689.18    340.66 o 
   6   4  15       10.61      371.31    284.18 o 
   8   4  15        2.31      108.08    237.27 o 
  10   4  15       96.11      102.61    297.63 o 
  12   4  15        7.04      162.73    274.20 o 
  14   4  15       15.31     -123.77    255.43 o 
  16   4  15       75.29      181.45    343.91 o 
  18   4  15       12.89      120.60    348.93 o 
  20   4  15       23.35       44.86    313.56 o 
 -33   5  15      397.60      332.66    236.01 o 
 -31   5  15        0.28     -194.61    165.24 o 
 -29   5  15      211.22      231.23    198.79 o 
 -27   5  15       51.47     -141.00    187.84 o 
 -25   5  15       17.53      224.05    236.44 o 
 -23   5  15       75.09      -69.17    177.52 o 
 -21   5  15        8.04      197.66    220.43 o 
 -19   5  15      225.14      254.20    179.31 o 
 -17   5  15       79.91      117.84    126.18 o 
 -15   5  15      121.39      126.66    152.67 o 
 -13   5  15     1404.83     1533.90    212.97 o 
 -11   5  15      122.56      138.33    130.47 o 
  -9   5  15      450.66      457.16    163.22 o 
  -7   5  15      329.52      160.25    211.55 o 
  -5   5  15        0.46       74.85    185.08 o 
  -3   5  15       61.81      -39.63    254.14 o 
  -1   5  15       28.31     -216.15    235.17 o 
   1   5  15      580.64      690.26    308.83 o 
   3   5  15      138.40      419.79    264.39 o 
   5   5  15       29.05     -310.66    363.89 o 
   7   5  15        1.38      -86.17    217.30 o 
   9   5  15       89.88      174.21    254.95 o 
  11   5  15        2.44      259.64    263.48 o 
  13   5  15       18.94     -207.59    236.18 o 
  15   5  15        0.04      -13.43    252.35 o 
  17   5  15        0.98     -330.31    321.13 o 
 -28   6  15       73.55      -51.09    202.06 o 
 -26   6  15      227.15      217.19    217.80 o 
 -24   6  15      142.15      215.03    177.77 o 
 -22   6  15       28.46       71.90    186.27 o 
 -20   6  15       30.62      149.81    226.93 o 
 -18   6  15       77.13       35.26    159.59 o 
 -16   6  15      436.28      532.84    193.06 o 
 -14   6  15       32.32      -11.79    150.82 o 
 -12   6  15      931.80      806.93    204.33 o 
 -10   6  15      184.93      249.73    164.53 o 
  -8   6  15        2.26     -156.87    186.34 o 
  -6   6  15       53.76       52.89    225.58 o 
  -4   6  15        9.89      -57.51    188.15 o 
  -2   6  15      206.34     -281.11    209.20 o 
   0   6  15      235.37      402.82    257.77 o 
   2   6  15       55.78      330.86    256.82 o 
   4   6  15        8.48       42.35    274.04 o 
   6   6  15      154.00       41.13    305.82 o 
   8   6  15      104.39       -0.97    299.53 o 
  10   6  15      105.99     -111.86    244.82 o 
  12   6  15       24.76      -13.28    308.17 o 
  14   6  15        3.32       61.77    253.89 o 
 -25   7  15        7.52       74.16    258.36 o 
 -23   7  15      122.57       31.51    256.01 o 
 -21   7  15       49.66      101.99    186.21 o 
 -19   7  15       12.64     -160.78    173.47 o 
 -17   7  15       50.59       73.58    189.06 o 
 -15   7  15        5.19       15.90    163.52 o 
 -13   7  15      309.80      454.75    201.08 o 
 -11   7  15       81.86       29.78    154.61 o 
  -9   7  15      191.56      271.70    200.59 o 
  -7   7  15       28.83      -95.81    184.77 o 
  -5   7  15       27.81       71.00    232.19 o 
  -3   7  15      127.19      285.82    259.86 o 
  -1   7  15      240.59      314.89    291.52 o 
   1   7  15       52.23       72.14    260.16 o 
   3   7  15      496.54      871.34    350.13 o 
   5   7  15       22.09      215.22    306.94 o 
   7   7  15        8.19       34.36    450.03 o 
   9   7  15       93.02      447.61    463.58 o 
 -16   8  15       27.62       -3.76    227.75 o 
 -14   8  15      132.41      166.67    201.67 o 
 -12   8  15       22.15       32.48    212.75 o 
 -10   8  15       28.29      -33.00    224.42 o 
  -8   8  15       40.27        6.50    246.97 o 
  -6   8  15        9.41        5.65    221.24 o 
  -4   8  15       54.40       80.20    239.29 o 
  -2   8  15        2.27      -82.32    212.85 o 
   0   8  15      540.41      632.84    287.44 o 
   2   8  15       52.57     -119.16    236.80 o 
 -38   0  16        4.96     -134.52    306.31 o 
 -36   0  16      137.00      100.17    327.60 o 
 -34   0  16       10.03      311.63    349.86 o 
 -32   0  16     1576.82     1989.60    379.17 o 
 -30   0  16     1997.56     2184.14    366.80 o 
 -28   0  16       97.84     -161.81    217.93 o 
 -26   0  16     6559.26     6640.39    856.99 o 
 -24   0  16     2269.48     2012.47    379.38 o 
 -22   0  16      667.39      962.49    258.62 o 
 -20   0  16     2089.37     2103.25    313.73 o 
 -18   0  16      778.76      707.51    258.08 o 
 -16   0  16     8175.38     8727.02    545.67 o 
 -14   0  16      364.51      289.73    215.69 o 
 -12   0  16     2075.71     1192.42    486.80 o 
 -10   0  16     1633.61     1204.91    426.80 o 
  -8   0  16      654.41      766.98    319.86 o 
  -6   0  16     1345.15     1280.13    250.44 o 
  -4   0  16     2577.39     2075.48    294.45 o 
  -2   0  16      266.76      343.67    198.20 o 
   0   0  16     6298.64     5993.97    457.03 o 
   2   0  16      313.05      376.55    222.11 o 
   4   0  16     3729.42     3739.79    391.82 o 
   6   0  16       12.43       44.30    198.40 o 
   8   0  16      227.19       89.04    386.64 o 
  10   0  16      274.99      330.50    327.12 o 
  12   0  16       28.91     -124.36    307.28 o 
  14   0  16      644.41     1176.84    458.74 o 
  16   0  16      182.30      -79.84    485.83 o 
  18   0  16        5.86       75.97    397.77 o 
  20   0  16      233.25        7.74    562.77 o 
  22   0  16      216.70      363.89    601.49 o 
 -37   1  16      115.47      395.18    338.55 o 
 -35   1  16       53.63      -90.00    244.88 o 
 -33   1  16     1542.75     1835.91    325.45 o 
 -31   1  16        1.10     -119.15    142.90 o 
 -29   1  16     2315.99     2710.72    280.58 o 
 -27   1  16     2141.61     1921.39    242.42 o 
 -25   1  16      462.72      564.24    181.40 o 
 -23   1  16     2310.11     2523.45    255.16 o 
 -21   1  16        7.18     -102.85    142.06 o 
 -19   1  16      939.60      779.80    176.77 o 
 -17   1  16      713.75      668.92    166.75 o 
 -15   1  16     1986.33     1831.50    206.68 o 
 -13   1  16     2742.77     2450.38    241.45 o 
 -11   1  16        5.37     -107.71    176.07 o 
  -9   1  16      951.94      702.55    196.04 o 
  -7   1  16     1883.71     1751.25    243.20 o 
  -5   1  16        2.02     -109.92    166.37 o 
  -3   1  16     2727.44     2304.76    222.73 o 
  -1   1  16       40.54        0.20    136.49 o 
   1   1  16     3014.02     2727.20    254.06 o 
   3   1  16     1271.37     1301.58    184.97 o 
   5   1  16      261.78      200.12    152.06 o 
   7   1  16     1345.97     1220.16    246.70 o 
   9   1  16       92.36      -57.98    234.76 o 
  11   1  16      524.39      474.17    529.39 o 
  13   1  16      100.79       -1.25    316.60 o 
  15   1  16        0.66       -8.30    284.15 o 
  17   1  16     1069.89     1590.69    458.69 o 
  19   1  16      251.74      202.07    324.45 o 
  21   1  16       77.95      -76.70    336.30 o 
 -36   2  16      231.90      411.25    328.29 o 
 -34   2  16      146.74      214.99    229.58 o 
 -32   2  16      459.42      717.85    220.35 o 
 -30   2  16     2759.29     2869.72    363.54 o 
 -28   2  16      120.58      -24.81    160.06 o 
 -26   2  16     2868.66     2662.27    279.28 o 
 -24   2  16       98.85      -44.22    152.97 o 
 -22   2  16        7.73       -3.71    128.70 o 
 -20   2  16       12.94      -42.86    131.75 o 
 -18   2  16      205.64      158.28    139.36 o 
 -16   2  16     3676.20     3764.22    276.36 o 
 -14   2  16     2619.33     2813.18    238.88 o 
 -12   2  16      187.11      216.39    133.31 o 
 -10   2  16     3244.31     3105.70    284.52 o 
  -8   2  16      274.65      139.05    146.16 o 
  -6   2  16     3934.77     3964.97    325.30 o 
  -4   2  16      269.82      119.93    163.14 o 
  -2   2  16     1300.41     1370.57    227.78 o 
   0   2  16      637.01      516.92    161.66 o 
   2   2  16       35.63     -103.51    133.87 o 
   4   2  16     1476.45     1653.77    209.31 o 
   6   2  16      255.81      255.96    181.73 o 
   8   2  16       60.08      174.63    187.23 o 
  10   2  16       96.53      109.10    212.71 o 
  12   2  16        1.70      -74.35    240.92 o 
  14   2  16      851.50      865.07    317.16 o 
  16   2  16      395.08      326.92    312.15 o 
  18   2  16      514.23      701.28    345.62 o 
  20   2  16      567.65      952.04    439.15 o 
 -35   3  16       13.71      -96.56    220.48 o 
 -33   3  16      731.14      739.12    273.29 o 
 -31   3  16       10.84      -64.94    174.22 o 
 -29   3  16      893.60      691.43    266.46 o 
 -27   3  16      524.05      589.11    205.41 o 
 -25   3  16     1369.32     1211.02    222.01 o 
 -23   3  16      915.58      873.31    206.37 o 
 -21   3  16       94.17       43.96    137.42 o 
 -19   3  16       17.80      -35.09    143.22 o 
 -17   3  16     3020.67     3302.23    418.16 o 
 -15   3  16      670.62      554.43    141.96 o 
 -13   3  16     5384.66     5590.42    284.72 o 
 -11   3  16      487.30      634.95    204.81 o 
  -9   3  16     2593.91     2984.80    303.86 o 
  -7   3  16      222.72      192.59    155.42 o 
  -5   3  16      790.17      720.88    202.16 o 
  -3   3  16     2388.29     2436.23    283.15 o 
  -1   3  16        9.18       23.12    156.48 o 
   1   3  16     2025.15     1960.19    271.15 o 
   3   3  16     1060.51      838.02    198.78 o 
   5   3  16      291.97      236.96    153.09 o 
   7   3  16      307.73      146.26    188.56 o 
   9   3  16      100.23        5.00    293.00 o 
  11   3  16      213.91      233.35    265.77 o 
  13   3  16      146.26      252.98    332.23 o 
  15   3  16      205.94      -20.17    284.58 o 
  17   3  16     1099.56     1084.63    370.38 o 
  19   3  16       28.03      104.24    383.73 o 
 -32   4  16       42.51       -0.49    235.88 o 
 -30   4  16      432.33      481.31    212.14 o 
 -28   4  16       34.41       48.74    188.60 o 
 -26   4  16      847.58      756.20    236.94 o 
 -24   4  16      138.67      218.96    248.47 o 
 -22   4  16      323.45      583.55    187.97 o 
 -20   4  16     1806.08     1439.40    213.18 o 
 -18   4  16       22.56      137.84    125.69 o 
 -16   4  16     2019.78     1801.68    191.41 o 
 -14   4  16      134.13      311.64    142.29 o 
 -12   4  16      743.61      873.61    186.92 o 
 -10   4  16     2104.72     2309.21    274.80 o 
  -8   4  16      254.30      214.60    175.87 o 
  -6   4  16      777.36      864.58    226.55 o 
  -4   4  16       88.48      372.80    208.15 o 
  -2   4  16      957.22     1118.58    320.40 o 
   0   4  16     2762.50     1935.44    356.40 o 
   2   4  16       86.62      209.38    206.77 o 
   4   4  16     1583.12     1601.81    339.52 o 
   6   4  16      588.18      850.17    275.60 o 
   8   4  16       25.04      198.38    263.39 o 
  10   4  16      363.61      353.79    282.34 o 
  12   4  16        2.25      -98.48    225.67 o 
  14   4  16      369.24      286.85    316.02 o 
  16   4  16       34.93      -65.91    345.38 o 
  18   4  16       49.12      257.05    399.96 o 
 -31   5  16       10.12     -129.88    232.77 o 
 -29   5  16       35.68       40.28    204.78 o 
 -27   5  16       28.18       52.67    171.35 o 
 -25   5  16       29.86      109.35    202.58 o 
 -23   5  16     2109.99     2119.67    316.61 o 
 -21   5  16      227.12      247.22    228.11 o 
 -19   5  16     1663.44     1778.98    200.64 o 
 -17   5  16      730.95      816.13    206.11 o 
 -15   5  16      822.45     1022.35    212.82 o 
 -13   5  16     1102.49      923.52    191.46 o 
 -11   5  16        4.17        5.32    209.94 o 
  -9   5  16       55.52      170.31    238.38 o 
  -7   5  16      249.87      224.81    229.84 o 
  -5   5  16        1.78      -53.36    227.29 o 
  -3   5  16     1458.58     1116.93    338.12 o 
  -1   5  16       39.68      305.06    247.71 o 
   1   5  16     1682.54     2278.63    643.59 o 
   3   5  16     1803.40     1788.08    347.75 o 
   5   5  16        6.28       34.86    242.98 o 
   7   5  16      871.43      823.11    361.96 o 
   9   5  16        0.72     -151.42    237.47 o 
  11   5  16      113.30      373.30    400.18 o 
  13   5  16        6.24      198.01    415.67 o 
  15   5  16        0.28     -104.76    279.95 o 
 -26   6  16      304.08      159.51    220.43 o 
 -24   6  16       49.99      120.64    215.06 o 
 -22   6  16      398.96      516.45    230.41 o 
 -20   6  16     1160.34     1260.88    217.17 o 
 -18   6  16      127.29      150.60    157.75 o 
 -16   6  16     1661.55     1840.28    242.39 o 
 -14   6  16       27.09      211.23    165.07 o 
 -12   6  16      302.71      554.69    236.75 o 
 -10   6  16      612.13      772.63    278.15 o 
  -8   6  16        7.70        4.00    227.32 o 
  -6   6  16      116.01      379.79    293.23 o 
  -4   6  16       12.70      -72.25    220.15 o 
  -2   6  16      156.63      327.71    377.93 o 
   0   6  16     1951.78     2201.70    396.09 o 
   2   6  16       20.19      109.96    296.40 o 
   4   6  16     1320.61     1418.14    352.40 o 
   6   6  16      138.79       62.33    268.84 o 
   8   6  16        2.40      363.89    447.61 o 
  10   6  16       35.73      463.09    473.74 o 
 -21   7  16      103.22       11.88    223.17 o 
 -19   7  16      191.77      488.47    179.26 o 
 -17   7  16      416.64      408.46    191.80 o 
 -15   7  16       37.06        0.31    182.78 o 
 -13   7  16     1710.43     1787.79    306.65 o 
 -11   7  16        9.45      190.11    296.98 o 
  -9   7  16      278.54      445.91    268.81 o 
  -7   7  16       39.67      114.89    246.52 o 
  -5   7  16       23.57      114.33    256.34 o 
  -3   7  16      330.18      257.04    296.82 o 
  -1   7  16        7.54      -54.93    238.77 o 
   1   7  16      747.89      844.60    358.18 o 
   3   7  16      182.39      569.82    345.93 o 
   5   7  16       17.52      471.06    294.49 o 
 -35   1  17        2.74       95.60    202.24 o 
 -33   1  17        7.03      151.15    196.31 o 
 -31   1  17        2.09       27.78    169.27 o 
 -29   1  17       34.73       71.79    146.19 o 
 -27   1  17       21.51      188.07    150.64 o 
 -25   1  17       22.63        2.94    152.86 o 
 -23   1  17      498.97      579.65    187.56 o 
 -21   1  17      577.60      461.54    179.33 o 
 -19   1  17        0.81        8.07    138.62 o 
 -17   1  17      124.01      150.31    147.01 o 
 -15   1  17       77.32       42.07    173.59 o 
 -13   1  17       44.17       30.10    232.05 o 
 -11   1  17       38.66       82.15    196.98 o 
  -9   1  17      155.61       69.39    199.12 o 
  -7   1  17       85.24       56.85    143.36 o 
  -5   1  17      344.01      402.44    174.69 o 
  -3   1  17        1.22      -20.38    138.40 o 
  -1   1  17       87.26      121.53    155.89 o 
   1   1  17       19.14       47.33    133.50 o 
   3   1  17        1.30      -38.30    145.47 o 
   5   1  17        0.75        8.62    140.62 o 
   7   1  17        0.70     -106.02    139.37 o 
   9   1  17        0.07      -79.48    178.44 o 
  11   1  17      171.19       35.20    273.14 o 
  13   1  17        0.16     -133.81    222.85 o 
  15   1  17       46.02      -11.76    294.86 o 
  17   1  17       35.44     -335.20    273.67 o 
  19   1  17        0.08      -27.65    356.63 o 
 -34   2  17        2.03      127.91    197.63 o 
 -32   2  17       11.92      208.52    208.41 o 
 -30   2  17       10.87      -53.56    144.71 o 
 -28   2  17        0.24      -43.49    156.90 o 
 -26   2  17        3.95      -11.35    158.44 o 
 -24   2  17      199.88       73.95    186.14 o 
 -22   2  17       54.65       -2.67    136.61 o 
 -20   2  17      269.48       66.35    157.29 o 
 -18   2  17        0.03      109.53    165.37 o 
 -16   2  17       71.31      174.75    142.64 o 
 -14   2  17      113.81       72.97    240.03 o 
 -12   2  17       33.60       34.77    200.28 o 
 -10   2  17        1.14       39.00    157.09 o 
  -8   2  17        0.62      -35.26    168.35 o 
  -6   2  17       77.26       36.40    137.66 o 
  -4   2  17       48.94       67.00    131.78 o 
  -2   2  17        2.35       -9.90    150.67 o 
   0   2  17       20.62      185.38    185.84 o 
   2   2  17       29.87        4.04    147.71 o 
   4   2  17      386.83      595.71    182.08 o 
   6   2  17        0.06       64.85    155.42 o 
   8   2  17      249.79       26.62    188.97 o 
  10   2  17       18.44       95.76    206.83 o 
  12   2  17        4.33      -24.71    198.81 o 
  14   2  17       24.94       62.91    282.50 o 
  16   2  17       18.68      -25.63    493.09 o 
  18   2  17        5.93     -181.73    368.25 o 
 -33   3  17       47.78      -62.82    213.54 o 
 -31   3  17       20.52      -76.69    184.39 o 
 -29   3  17      134.64      193.09    224.16 o 
 -27   3  17       37.88     -125.31    137.72 o 
 -25   3  17       23.15       43.85    129.78 o 
 -23   3  17       76.44      -63.45    138.80 o 
 -21   3  17       10.09      -22.73    156.59 o 
 -19   3  17       58.68      112.31    159.29 o 
 -17   3  17        0.59      -27.52    143.03 o 
 -15   3  17        7.82       22.17    171.51 o 
 -13   3  17      419.61      539.54    203.64 o 
 -11   3  17      166.02       90.32    169.89 o 
  -9   3  17       85.92      196.60    171.69 o 
  -7   3  17      159.04       54.59    176.81 o 
  -5   3  17      486.31      456.02    179.32 o 
  -3   3  17       80.25      228.17    154.51 o 
  -1   3  17      236.32       51.48    183.74 o 
   1   3  17      122.09       82.25    159.27 o 
   3   3  17      217.92      215.97    209.48 o 
   5   3  17      375.57      409.95    185.52 o 
   7   3  17      116.09      133.51    248.47 o 
   9   3  17        9.58     -275.66    241.66 o 
  11   3  17        0.46       60.14    266.25 o 
  13   3  17       64.07       79.95    334.46 o 
  15   3  17       13.21       68.30    279.89 o 
  17   3  17       78.67     -375.18    336.19 o 
 -32   4  17       73.82       80.47    209.98 o 
 -30   4  17       22.61       -4.81    204.70 o 
 -28   4  17       33.01       45.42    195.92 o 
 -26   4  17       44.31      232.52    230.86 o 
 -24   4  17      101.86      127.74    213.34 o 
 -22   4  17       13.62        3.47    150.91 o 
 -20   4  17       54.02      -16.81    129.07 o 
 -18   4  17       70.47     -150.48    158.66 o 
 -16   4  17      262.80      494.66    152.93 o 
 -14   4  17      132.74      212.46    158.55 o 
 -12   4  17      247.82      345.28    177.30 o 
 -10   4  17       21.42       78.94    187.19 o 
  -8   4  17      809.10      897.31    221.02 o 
  -6   4  17      132.67      207.82    230.58 o 
  -4   4  17        1.39        8.34    218.42 o 
  -2   4  17        0.85      -69.17    267.32 o 
   0   4  17        9.01      -80.97    222.70 o 
   2   4  17        0.26      151.67    230.77 o 
   4   4  17       14.03      -55.27    191.83 o 
   6   4  17       38.48     -137.09    262.77 o 
   8   4  17        0.17     -164.64    238.20 o 
  10   4  17       93.97      188.32    275.24 o 
  12   4  17        1.80       -3.56    260.99 o 
  14   4  17       18.48     -171.95    287.29 o 
 -29   5  17        4.59     -109.71    205.98 o 
 -27   5  17        5.10       66.17    187.93 o 
 -25   5  17       11.43      -74.57    177.32 o 
 -23   5  17       40.24      124.01    228.23 o 
 -21   5  17       34.58       38.26    182.41 o 
 -19   5  17        1.21      -37.18    162.47 o 
 -17   5  17       85.50       44.76    164.67 o 
 -15   5  17      315.50      136.31    212.57 o 
 -13   5  17      243.85      456.53    239.38 o 
 -11   5  17      227.37      168.11    232.08 o 
  -9   5  17      535.24      438.97    262.52 o 
  -7   5  17       24.56      107.61    224.22 o 
  -5   5  17       10.23      282.06    219.32 o 
  -3   5  17        7.13       44.20    219.57 o 
  -1   5  17       18.23      -80.38    268.69 o 
   1   5  17       46.73      207.42    287.99 o 
   3   5  17       27.31      311.53    270.69 o 
   5   5  17       29.18      234.11    238.62 o 
   7   5  17       77.49       45.45    221.12 o 
   9   5  17       63.52      661.97    474.22 o 
  11   5  17       53.11      285.55    283.69 o 
 -24   6  17       10.47      181.01    221.27 o 
 -22   6  17      126.84      167.62    215.60 o 
 -20   6  17      168.11       69.76    186.95 o 
 -18   6  17       10.22       55.52    180.02 o 
 -16   6  17        4.82       43.76    177.63 o 
 -14   6  17       35.40     -123.46    207.90 o 
 -12   6  17      184.87      280.52    245.76 o 
 -10   6  17      237.60      173.28    238.03 o 
  -8   6  17      120.75      160.15    308.97 o 
  -6   6  17      133.25       34.31    260.82 o 
  -4   6  17        9.96      144.61    226.43 o 
  -2   6  17       41.88      -37.78    229.61 o 
   0   6  17       48.48      220.51    223.93 o 
   2   6  17       16.40     -170.85    245.26 o 
   4   6  17       83.38      208.38    315.12 o 
   6   6  17        0.66        2.55    272.18 o 
   8   6  17        5.00      254.87    280.19 o 
 -17   7  17       58.41       -5.58    240.60 o 
 -15   7  17        3.43      -32.26    211.79 o 
 -13   7  17      210.63      179.05    240.28 o 
 -11   7  17        0.03       63.70    294.44 o 
  -9   7  17      155.55       72.34    297.96 o 
  -7   7  17       22.85       64.04    255.32 o 
  -5   7  17       15.81      -14.19    261.02 o 
  -3   7  17       84.59      -30.75    286.96 o 
  -1   7  17       35.83      -44.56    259.51 o 
 -34   0  18        0.56       81.01    268.00 o 
 -32   0  18      755.79      769.22    637.54 o 
 -30   0  18      452.42      330.66    267.49 o 
 -26   0  18     2820.15     2587.77    659.07 o 
 -24   0  18       17.22      204.06    224.34 o 
 -22   0  18      785.85      684.66    285.53 o 
 -20   0  18       13.99     -205.42    179.13 o 
 -18   0  18      126.08       71.13    289.37 o 
 -16   0  18       10.28     -484.14    322.76 o 
 -14   0  18      816.71      447.61    318.41 o 
 -12   0  18     2288.00     2033.34    473.74 o 
 -10   0  18        6.61       97.26    340.18 o 
  -8   0  18      676.90      525.51    327.60 o 
  -6   0  18     3406.51     3439.07    607.78 o 
  -4   0  18      723.75      659.07    329.54 o 
  -2   0  18     2357.63     2856.41    376.04 o 
   0   0  18      163.36      520.90    246.27 o 
   2   0  18      895.22      656.41    272.70 o 
   4   0  18       79.36      279.83    256.39 o 
   6   0  18       36.79     -237.02    228.79 o 
   8   0  18      999.45      629.79    251.84 o 
  10   0  18      291.07      -41.75    224.77 o 
  12   0  18       40.03      336.31    465.51 o 
  14   0  18      186.33      379.86    409.38 o 
  16   0  18      351.53       85.17    525.03 o 
 -33   1  18      257.70      351.54    193.58 o 
 -31   1  18       30.21       77.63    191.23 o 
 -29   1  18     2583.30     2602.75    282.49 o 
 -27   1  18      340.41      440.67    238.75 o 
 -25   1  18     1383.36     1200.02    207.90 o 
 -23   1  18     1238.45     1055.22    212.14 o 
 -21   1  18       50.52      125.19    163.32 o 
 -19   1  18       54.83      -87.86    153.84 o 
 -17   1  18       14.27      -21.53    210.22 o 
 -15   1  18      941.13      765.65    274.97 o 
 -13   1  18      738.83      713.71    265.19 o 
 -11   1  18      465.82      487.07    246.98 o 
  -9   1  18     1461.06     1510.32    310.90 o 
  -7   1  18      357.14      314.47    203.09 o 
  -5   1  18     1010.39     1339.75    241.76 o 
  -3   1  18     1953.85     2002.26    256.04 o 
  -1   1  18      130.94      -56.52    148.47 o 
   1   1  18      574.96      393.70    159.24 o 
   3   1  18       13.58       43.72    156.28 o 
   5   1  18      942.47      886.44    206.57 o 
   7   1  18      288.63      380.56    183.28 o 
   9   1  18       57.09       34.22    140.31 o 
  11   1  18      571.70      708.98    244.21 o 
  13   1  18      200.29      483.23    317.87 o 
  15   1  18       18.55     -292.64    272.43 o 
 -32   2  18      371.42      681.05    231.86 o 
 -30   2  18      594.02      555.84    204.30 o 
 -28   2  18      136.63      319.50    190.63 o 
 -26   2  18     2452.12     2558.00    272.38 o 
 -24   2  18       88.05      194.03    151.42 o 
 -22   2  18     1236.64     1207.20    193.85 o 
 -20   2  18       23.23      -72.22    171.24 o 
 -18   2  18       74.59      234.70    223.65 o 
 -16   2  18     1468.71     1322.38    331.18 o 
 -14   2  18      297.69      -26.46    217.04 o 
 -12   2  18     2625.99     3116.36    403.72 o 
 -10   2  18      839.15      884.36    301.81 o 
  -8   2  18      545.20      619.13    191.92 o 
  -6   2  18     1065.24      983.33    234.51 o 
  -4   2  18      110.62       70.25    173.12 o 
  -2   2  18      248.18      159.24    158.71 o 
   0   2  18      979.02     1157.26    234.61 o 
   2   2  18        2.59      186.59    196.18 o 
   4   2  18      964.04     1038.30    216.67 o 
   6   2  18        1.95      -19.46    162.78 o 
   8   2  18      844.44      703.66    205.76 o 
  10   2  18      124.80       83.56    185.63 o 
  12   2  18       23.70       -2.96    239.68 o 
  14   2  18       96.79       88.37    235.58 o 
  16   2  18        4.43     -169.51    364.28 o 
 -31   3  18       65.37      297.09    240.17 o 
 -29   3  18      803.68      774.94    253.86 o 
 -27   3  18       81.97      111.36    147.78 o 
 -25   3  18      639.24      663.57    190.57 o 
 -23   3  18      961.34     1209.04    223.99 o 
 -21   3  18      114.84      379.09    176.10 o 
 -19   3  18      906.46      709.16    226.80 o 
 -17   3  18      356.26      345.89    247.09 o 
 -15   3  18      375.13      424.80    257.69 o 
 -13   3  18     1503.25     1710.45    526.48 o 
 -11   3  18        6.26       82.99    177.60 o 
  -9   3  18     1413.52     1256.09    250.71 o 
  -7   3  18       21.51      146.51    186.78 o 
  -5   3  18      846.31      624.74    215.26 o 
  -3   3  18      477.02      451.66    212.98 o 
  -1   3  18       31.93      -69.25    161.28 o 
   1   3  18      624.03      412.99    197.07 o 
   3   3  18      336.85      468.70    191.58 o 
   5   3  18      238.29      242.12    248.03 o 
   7   3  18      354.98      417.78    208.78 o 
   9   3  18       20.95      -52.36    313.54 o 
  11   3  18      291.16      259.56    289.91 o 
  13   3  18        0.78      241.28    360.73 o 
 -28   4  18      155.11      282.05    210.79 o 
 -26   4  18      504.64      183.34    245.60 o 
 -24   4  18        4.92     -121.20    135.74 o 
 -22   4  18     1341.09     1183.35    217.28 o 
 -20   4  18      452.53      458.05    186.78 o 
 -18   4  18       38.59      256.71    245.16 o 
 -16   4  18     1149.95      961.28    304.61 o 
 -14   4  18       21.87      -58.58    152.55 o 
 -12   4  18     1461.09     1351.62    262.16 o 
 -10   4  18      520.15      591.19    185.11 o 
  -8   4  18       76.41      400.85    273.44 o 
  -6   4  18     1547.48     1367.06    294.23 o 
  -4   4  18       32.48      171.29    213.80 o 
  -2   4  18      537.35      555.56    241.23 o 
   0   4  18       34.65      -31.57    190.59 o 
   2   4  18      161.50      489.56    391.23 o 
   4   4  18      588.45      670.73    325.73 o 
   6   4  18       14.59      173.07    309.64 o 
   8   4  18      341.85      243.05    273.62 o 
  10   4  18       38.66      152.91    352.76 o 
  12   4  18      114.35      503.48    311.39 o 
 -25   5  18      283.91      442.03    242.02 o 
 -23   5  18      581.46      600.47    235.88 o 
 -21   5  18        8.34     -151.92    221.77 o 
 -19   5  18     1249.48     1207.36    326.13 o 
 -17   5  18      207.34      473.33    268.08 o 
 -15   5  18      220.86      360.19    278.53 o 
 -13   5  18      272.78      599.25    268.00 o 
 -11   5  18       31.39       48.36    233.55 o 
  -9   5  18     1620.51     1725.14    342.43 o 
  -7   5  18      176.63      482.33    257.25 o 
  -5   5  18      280.94      287.99    249.26 o 
  -3   5  18      118.99      268.01    239.90 o 
  -1   5  18        0.43      -86.21    235.64 o 
   1   5  18     1055.35     1083.63    301.74 o 
   3   5  18      138.96      184.37    322.24 o 
   5   5  18      370.27      383.96    292.04 o 
   7   5  18       80.90      388.11    320.93 o 
 -20   6  18       72.29     -205.57    242.20 o 
 -18   6  18        1.53      169.31    242.30 o 
 -16   6  18      400.62      423.50    315.61 o 
 -14   6  18        8.17       29.11    266.62 o 
 -12   6  18      666.13      891.56    311.67 o 
 -10   6  18        3.89      227.80    256.02 o 
  -8   6  18      137.68      305.97    234.38 o 
  -6   6  18      100.70      190.84    230.18 o 
  -4   6  18        6.81       33.75    225.66 o 
  -2   6  18      275.83      161.81    268.73 o 
   0   6  18      159.44      478.68    268.91 o 
   2   6  18       95.17      301.48    328.63 o 
 -31   1  19       19.72      -17.86    177.52 o 
 -29   1  19       15.59      142.38    171.58 o 
 -27   1  19      112.28      188.32    164.33 o 
 -25   1  19       75.92       14.08    191.29 o 
 -23   1  19      278.50      360.75    168.41 o 
 -21   1  19       38.70        3.48    195.33 o 
 -19   1  19      152.95      -59.14    222.60 o 
 -17   1  19       59.30       25.26    200.05 o 
 -15   1  19       17.75     -159.84    248.41 o 
 -13   1  19      120.64      130.55    240.01 o 
 -11   1  19       12.27      -10.99    257.10 o 
  -9   1  19      174.61      265.84    215.32 o 
  -7   1  19      179.11      140.31    256.84 o 
  -5   1  19      273.82      489.45    274.26 o 
  -3   1  19      299.85      125.34    156.79 o 
  -1   1  19        1.71      -62.83    149.72 o 
   1   1  19       85.13       39.57    176.44 o 
   3   1  19       74.23      -17.98    137.84 o 
   5   1  19       39.71       68.31    145.84 o 
   7   1  19       16.92       68.22    187.53 o 
   9   1  19       12.61      101.97    186.28 o 
  11   1  19       27.15       84.67    174.23 o 
  13   1  19        0.12      -81.16    243.99 o 
 -30   2  19       42.73       39.30    186.91 o 
 -28   2  19        1.09       -4.05    150.17 o 
 -26   2  19      146.89      304.15    208.40 o 
 -24   2  19       92.03      167.55    185.95 o 
 -22   2  19       81.36      -46.68    192.47 o 
 -20   2  19       64.42      129.17    246.85 o 
 -18   2  19       25.41       53.50    235.67 o 
 -16   2  19       40.15      -92.54    178.79 o 
 -14   2  19       49.20       28.08    226.93 o 
 -12   2  19       77.85      130.89    222.43 o 
 -10   2  19      154.09      166.66    244.13 o 
  -8   2  19      155.49      138.65    217.83 o 
  -6   2  19       48.92       24.28    186.25 o 
  -4   2  19       36.26      256.46    205.12 o 
  -2   2  19       34.22       40.00    175.83 o 
   0   2  19      168.91      274.98    209.56 o 
   2   2  19       24.63      -17.45    196.84 o 
   4   2  19       30.51      176.44    194.11 o 
   6   2  19       30.60      -62.57    161.24 o 
   8   2  19        3.24      -67.13    173.02 o 
  10   2  19        0.24       49.43    187.19 o 
  12   2  19       12.56      -64.47    205.15 o 
 -29   3  19       52.13       44.62    207.02 o 
 -27   3  19        2.28       13.03    185.96 o 
 -25   3  19       10.22       62.73    196.66 o 
 -23   3  19        2.32      -61.15    181.55 o 
 -21   3  19      283.47      130.07    247.86 o 
 -19   3  19        2.42       58.40    277.68 o 
 -17   3  19        7.59      -82.24    186.57 o 
 -15   3  19      291.11      335.15    287.72 o 
 -13   3  19       62.63       -0.28    208.33 o 
 -11   3  19       92.78       71.88    198.96 o 
  -9   3  19       68.19      124.52    176.62 o 
  -7   3  19      406.62      539.39    194.58 o 
  -5   3  19      109.08       -1.58    158.68 o 
  -3   3  19        6.16     -115.97    171.44 o 
  -1   3  19       31.92       23.01    160.23 o 
   1   3  19        4.96      198.02    283.11 o 
   3   3  19       67.34      199.42    226.45 o 
   5   3  19        5.70     -154.56    223.47 o 
   7   3  19       21.37       27.79    226.03 o 
   9   3  19        3.39      267.63    277.14 o 
 -26   4  19        0.26      -40.39    201.32 o 
 -24   4  19        1.16       12.71    176.60 o 
 -22   4  19      189.79      139.85    245.83 o 
 -20   4  19      134.82       51.51    362.68 o 
 -18   4  19      126.81      131.59    243.93 o 
 -16   4  19       58.20        2.07    273.92 o 
 -14   4  19       86.37       87.67    239.21 o 
 -12   4  19      294.24      393.41    437.44 o 
 -10   4  19        0.43       -5.37    254.26 o 
  -8   4  19      157.42      560.61    255.42 o 
  -6   4  19       16.37        1.27    263.24 o 
  -4   4  19       30.73      133.11    202.93 o 
  -2   4  19       45.54       57.81    236.57 o 
   0   4  19       32.16      -27.54    282.22 o 
   2   4  19       60.42       28.47    244.24 o 
   4   4  19       25.94      -83.64    229.82 o 
   6   4  19       50.14      379.51    259.33 o 
   8   4  19      115.46      132.11    286.20 o 
 -21   5  19        4.70        1.94    309.21 o 
 -19   5  19       20.80      545.35    489.22 o 
 -17   5  19       14.39      -13.55    306.31 o 
 -15   5  19        2.66      255.98    448.09 o 
 -13   5  19        5.39       67.13    362.68 o 
 -11   5  19       17.70       20.20    253.65 o 
  -9   5  19      381.54      682.26    288.91 o 
  -7   5  19       26.48      -24.11    229.43 o 
  -5   5  19       88.85     -127.88    244.13 o 
  -3   5  19        3.20       71.61    250.33 o 
  -1   5  19       35.70       78.31    247.30 o 
   1   5  19       50.32       69.75    309.04 o 
   3   5  19        0.30      265.51    256.45 o 
 -12   6  19       25.33      -92.42    212.28 o 
 -10   6  19      131.20      149.41    261.15 o 
  -8   6  19      128.48       71.75    257.12 o 
  -6   6  19      186.83       87.52    255.30 o 
 -28   0  20      634.34      876.04    301.97 o 
 -26   0  20      650.93      322.41    274.52 o 
 -24   0  20      223.63      204.69    433.57 o 
 -22   0  20      923.06     1232.49    447.61 o 
 -20   0  20       69.93      -99.68    282.11 o 
 -18   0  20        6.32      -85.17    369.70 o 
 -16   0  20        8.60       13.55    398.25 o 
 -14   0  20      112.83      -10.16    284.53 o 
 -12   0  20     1000.03     1356.85    523.58 o 
 -10   0  20        2.85      -28.07    362.92 o 
  -8   0  20      965.96     1000.70    390.99 o 
  -6   0  20     1125.43      971.19    375.02 o 
  -4   0  20        6.53     -218.24    234.21 o 
  -2   0  20      224.12      185.82    284.05 o 
   0   0  20      101.46       -0.48    267.60 o 
   2   0  20        9.50     -137.43    308.73 o 
   4   0  20      227.45      223.21    225.27 o 
   6   0  20       35.69       51.85    279.71 o 
   8   0  20      503.51      469.10    244.03 o 
  10   0  20       39.02      126.85    257.54 o 
 -29   1  20      557.10      939.31    226.37 o 
 -27   1  20        0.10       52.36    159.37 o 
 -25   1  20     1064.97     1131.13    308.99 o 
 -23   1  20      228.35      254.07    302.82 o 
 -21   1  20      475.66      793.62    347.06 o 
 -19   1  20      106.27      -38.02    199.18 o 
 -17   1  20       18.72      137.59    236.54 o 
 -15   1  20      131.71      256.58    282.68 o 
 -13   1  20      106.23      266.69    219.64 o 
 -11   1  20     1112.55     1097.71    281.92 o 
  -9   1  20     1165.63     1329.53    349.43 o 
  -7   1  20       16.96      -19.88    334.86 o 
  -5   1  20      378.33      417.92    272.20 o 
  -3   1  20      448.65      595.25    260.11 o 
  -1   1  20       23.22       21.97    210.01 o 
   1   1  20      262.40      118.72    168.82 o 
   3   1  20        1.09       29.13    209.16 o 
   5   1  20      461.77      408.51    206.09 o 
   7   1  20      163.35      205.92    188.12 o 
   9   1  20      131.88      277.72    214.36 o 
 -28   2  20      392.67      454.58    214.28 o 
 -26   2  20      665.90      476.73    239.17 o 
 -24   2  20       39.33       35.99    292.42 o 
 -22   2  20     1149.24     1014.89    656.17 o 
 -20   2  20       58.34       19.81    219.54 o 
 -18   2  20      555.32      639.67    288.34 o 
 -16   2  20        6.64       53.82    273.21 o 
 -14   2  20      166.03      123.84    241.07 o 
 -12   2  20     1566.40     1568.65    315.25 o 
 -10   2  20      354.54      455.10    252.70 o 
  -8   2  20      436.60      593.66    298.05 o 
  -6   2  20      531.25      430.19    423.90 o 
  -4   2  20        4.80      225.71    268.12 o 
  -2   2  20      528.93      517.97    189.81 o 
   0   2  20      105.68      199.28    174.88 o 
   2   2  20      572.47      594.20    219.88 o 
   4   2  20      272.17      392.94    221.44 o 
   6   2  20      219.06      190.30    209.95 o 
   8   2  20      327.09      245.87    241.11 o 
 -25   3  20      760.67      661.39    308.31 o 
 -23   3  20      407.59      661.59    296.24 o 
 -21   3  20      691.65      854.47    345.16 o 
 -19   3  20      782.75     1005.94    318.08 o 
 -17   3  20      105.67      210.91    256.73 o 
 -15   3  20      657.57      489.79    318.54 o 
 -13   3  20      300.24       70.95    221.25 o 
 -11   3  20      288.02      268.90    251.40 o 
  -9   3  20      953.58     1097.47    303.48 o 
  -7   3  20       30.04      -89.47    218.12 o 
  -5   3  20      526.97      640.80    213.18 o 
  -3   3  20      145.84      232.89    201.03 o 
  -1   3  20      163.49      394.12    277.13 o 
   1   3  20      172.38      192.88    214.20 o 
   3   3  20        8.36      150.10    242.66 o 
   5   3  20      484.03      406.58    260.96 o 
 -22   4  20      773.30      858.76    478.09 o 
 -20   4  20       51.38       60.35    215.13 o 
 -18   4  20      509.74      786.92    353.73 o 
 -16   4  20      202.93       61.50    267.15 o 
 -14   4  20       18.71      -84.20    431.64 o 
 -12   4  20      733.07      976.99    424.38 o 
 -10   4  20       43.71       -6.29    305.82 o 
  -8   4  20      804.40      873.90    294.82 o 
  -6   4  20      340.61      484.91    273.79 o 
  -4   4  20        2.52      -99.54    227.42 o 
  -2   4  20       10.18      -41.79    278.22 o 
   0   4  20       13.68     -153.75    216.77 o 
   2   4  20      198.40      453.86    348.65 o 
 -15   5  20      191.50      181.46    374.54 o 
 -13   5  20      144.59       52.26    440.35 o 
 -11   5  20      286.90      259.90    310.78 o 
  -9   5  20      343.73      713.76    330.35 o 
  -7   5  20       18.82       67.40    294.67 o 
  -5   5  20      183.94      172.66    257.14 o 
 -25   1  21       60.85       25.91    260.91 o 
 -23   1  21       18.41      176.33    273.16 o 
 -21   1  21       51.08      232.52    242.98 o 
 -19   1  21       18.36       12.50    209.54 o 
 -17   1  21       12.03      -46.54    242.62 o 
 -15   1  21       85.28      -45.26    276.46 o 
 -13   1  21       48.71       23.13    354.94 o 
 -11   1  21       29.58       -6.43    268.33 o 
  -9   1  21       93.81      -23.30    221.87 o 
  -7   1  21       41.40      -38.48    209.25 o 
  -5   1  21      180.88       -3.95    231.14 o 
  -3   1  21        0.06       35.15    255.64 o 
  -1   1  21       13.75       32.40    221.12 o 
   1   1  21        3.76      106.46    267.68 o 
   3   1  21        3.18      151.83    191.43 o 
   5   1  21        9.16     -158.44    214.60 o 
 -24   2  21       35.61      107.80    266.03 o 
 -22   2  21        0.10       29.67    228.11 o 
 -20   2  21       57.61       -0.91    243.39 o 
 -18   2  21        0.69       77.56    258.55 o 
 -16   2  21       75.52      274.35    300.82 o 
 -14   2  21       83.48       -7.33    287.27 o 
 -12   2  21       27.89       99.99    286.96 o 
 -10   2  21        0.13        0.61    220.28 o 
  -8   2  21      168.06      160.64    235.07 o 
  -6   2  21      117.31      105.47    227.58 o 
  -4   2  21       41.92      -95.59    214.91 o 
  -2   2  21       43.12      142.67    206.83 o 
   0   2  21       11.20      -65.58    208.27 o 
   2   2  21        0.60      -68.50    191.14 o 
 -21   3  21       65.30     -154.16    285.99 o 
 -19   3  21        7.45       88.13    265.81 o 
 -17   3  21        3.31      -58.27    251.95 o 
 -15   3  21       74.48     -113.41    205.52 o 
 -13   3  21       12.59     -126.43    215.82 o 
 -11   3  21      153.44     -196.64    204.93 o 
  -9   3  21       63.04      -87.62    234.14 o 
  -7   3  21        5.70       87.66    244.45 o 
  -5   3  21        5.40     -176.62    295.18 o 
  -3   3  21       12.09       17.92    275.13 o 
  -1   3  21       39.14      178.51    264.14 o 
 -14   4  21       16.78     -173.24    340.18 o 
 -12   4  21       68.84      -67.26    314.53 o 
 -10   4  21        0.83     -154.36    325.18 o 
  -8   4  21       33.49     -149.04    304.86 o 
  -6   4  21        8.07     -246.03    200.49 o 
 -20   0  22      108.76      105.49    435.03 o 
 -18   0  22      615.24      252.11    461.64 o 
 -16   0  22      100.69       20.81    421.96 o 
 -14   0  22       24.91     -316.47    368.73 o 
 -12   0  22      266.51      112.26    424.38 o 
 -10   0  22        0.86       25.16    380.83 o 
  -8   0  22      747.09     1156.03    490.19 o 
  -6   0  22      128.86      -38.23    316.47 o 
  -4   0  22      128.48       93.39    300.50 o 
  -2   0  22      443.54      490.19    428.73 o 
 -19   1  22      338.12      380.87    265.95 o 
 -17   1  22      159.78       23.33    224.30 o 
 -15   1  22      180.37      -32.13    217.25 o 
 -13   1  22       71.03      102.50    256.53 o 
 -11   1  22      161.12      307.82    275.69 o 
  -9   1  22      450.91      550.52    257.43 o 
  -7   1  22       75.96       37.53    224.34 o 
  -5   1  22      282.76      293.65    261.82 o 
  -3   1  22        8.39      130.42    237.93 o 
 -16   2  22        2.80     -224.42    231.13 o 
 -14   2  22      206.00      527.17    294.34 o 
 -12   2  22      266.59      159.23    260.19 o 
 -10   2  22        1.51       30.43    236.14 o 
  -8   2  22      243.99      272.54    358.33 o 
  -6   2  22       34.93      169.87    282.88 o 
                                                 
